# Supplementary material for: Genomic Insights into Tibetan Sheep Adaptation to Different Altitude Environments
Source: Int J Mol Sci. 2024 Nov 19;25(22):12394. doi: 10.3390/ijms252212394 (PMC11594602; doi:10.3390/ijms252212394)
Supplement: Supplementary file 1 [file ijms-25-12394-s001.zip › Table S1.xlsx]

## Sheet: Sheet1
Table S1. Statistics of base information before and after filtering.
Sample	Clean_Data(bp)	Q20(%)	Q30(%)	N(%)	GC(%)	HQ_Clean_Data(bp)	HQ_Q20(%)	HQ_Q30(%)	HQ_N(%)	HQ_GC(%)
TS1	19387642500	18620471822(96.04%)	17517918518(90.36%)	179672(0.0%)	8854465580(45.67%)	18457567705	17811795282(96.5%)	16780609870(90.91%)	162896(0.0%)	8366800499(45.33%)
TS2	18045834000	17522451302(97.1%)	16645170250(92.24%)	308778(0.0%)	8073650309(44.74%)	17105173990	16669450923(97.45%)	15861036959(92.73%)	188106(0.0%)	7583283591(44.34%)
TS3	15634858800	15089208390(96.51%)	14245959126(91.12%)	263464(0.0%)	7075011308(45.26%)	14847230947	14379945103(96.85%)	13596576690(91.58%)	166083(0.0%)	6667144495(44.9%)
TS4	21853633200	21215148129(97.08%)	20176487286(92.33%)	452179(0.0%)	9918126537(45.38%)	20846509156	20304355764(97.4%)	19336317773(92.76%)	303427(0.0%)	9396407224(45.08%)
TS5	20448214200	19900917497(97.32%)	18980737173(92.82%)	351597(0.0%)	9184251608(44.92%)	19197004184	18745626917(97.65%)	17904545943(93.27%)	214105(0.0%)	8537847262(44.47%)
TS6	16891483200	16335944957(96.71%)	15458350390(91.52%)	248967(0.0%)	7487820237(44.33%)	16060454277	15589120971(97.07%)	14771646106(91.98%)	166953(0.0%)	7046397641(43.88%)
TS7	17529421800	17059969633(97.32%)	16214706271(92.5%)	303531(0.0%)	7729786807(44.1%)	16617683062	16216302438(97.58%)	15436294683(92.89%)	176785(0.0%)	7258482749(43.68%)
TS8	14226661200	13805946854(97.04%)	13113719579(92.18%)	263438(0.0%)	6315202102(44.39%)	13478142625	13122715568(97.36%)	12485856191(92.64%)	153235(0.0%)	5926788016(43.97%)
TS9	16301382300	15822206971(97.06%)	15036730272(92.24%)	306361(0.0%)	7246846282(44.46%)	15420602186	15021228369(97.41%)	14296266782(92.71%)	177160(0.0%)	6794863598(44.06%)
TS10	16688270100	16149435445(96.77%)	15256712699(91.42%)	309227(0.0%)	7474057153(44.78%)	15880926954	15422535946(97.11%)	14590182397(91.87%)	180272(0.0%)	7056219630(44.44%)
TS11	16580199000	16054259510(96.83%)	15192397359(91.63%)	356723(0.0%)	7415144713(44.72%)	15868080443	15416205831(97.15%)	14605607911(92.04%)	221425(0.0%)	7044950833(44.4%)
TS12	18649116000	18095943586(97.03%)	17152506462(91.97%)	313278(0.0%)	8366546073(44.86%)	17836999324	17357553715(97.31%)	16475149903(92.36%)	168859(0.0%)	7943116171(44.54%)
TS13	17848824900	17279328471(96.81%)	16365093798(91.69%)	289356(0.0%)	7977913896(44.7%)	17116874453	16623193496(97.12%)	15761039160(92.08%)	143985(0.0%)	7596151074(44.38%)
TS14	17271820500	16665457557(96.49%)	15721742472(91.03%)	256482(0.0%)	7807044679(45.2%)	16716185785	16181484815(96.8%)	15282465223(91.42%)	137128(0.0%)	7511147667(44.94%)
TS15	17550391200	16988087155(96.8%)	16063038153(91.53%)	293008(0.0%)	7917366408(45.11%)	17014121264	16515409226(97.07%)	15631465065(91.87%)	143465(0.0%)	7630641769(44.84%)
TS16	18537014700	17970443812(96.94%)	17025736696(91.85%)	316229(0.0%)	8181041229(44.13%)	17792397024	17298127554(97.22%)	16407134701(92.21%)	155765(0.0%)	7789307565(43.78%)
TS17	18486589500	17947943018(97.09%)	17039426025(92.17%)	313094(0.0%)	8277403970(44.78%)	17746999930	17280408034(97.37%)	16426251429(92.56%)	156589(0.0%)	7888338066(44.45%)
TS18	18303075300	17675609489(96.57%)	16661381860(91.03%)	314810(0.0%)	8220207748(44.91%)	17781463867	17219184720(96.84%)	16247925004(91.38%)	154429(0.0%)	7941751885(44.66%)
TS19	19704764700	18981352753(96.33%)	17883532918(90.76%)	319812(0.0%)	8970076091(45.52%)	18952992598	18322695384(96.67%)	17284290280(91.2%)	158095(0.0%)	8577887843(45.26%)
TS20	17359253100	16833337338(96.97%)	15992192863(92.12%)	336368(0.0%)	7864544346(45.3%)	16741306000	16293727887(97.33%)	15497328397(92.57%)	201807(0.0%)	7540387783(45.04%)
OL1	18444062700	17788571831(96.45%)	16808694807(91.13%)	176361(0.0%)	8389444534(45.48%)	17462613396	16917657366(96.88%)	16008354388(91.67%)	157834(0.0%)	7875278398(45.1%)
OL2	18117218100	17525243245(96.73%)	16589665755(91.57%)	309651(0.0%)	8182947554(45.17%)	17340481102	16833802843(97.08%)	15958008494(92.03%)	190804(0.0%)	7772544848(44.82%)
OL3	15675973200	15203238752(96.98%)	14412389168(91.94%)	277191(0.0%)	7062351777(45.06%)	14848566848	14438040808(97.24%)	13703868389(92.29%)	160232(0.0%)	6634587843(44.68%)
OL4	16819265100	16038658560(95.36%)	14817738681(88.1%)	282341(0.0%)	7654275036(45.51%)	16100207621	15401016680(95.66%)	14247235367(88.49%)	163364(0.0%)	7275509306(45.19%)
OL5	19168721700	18567484863(96.86%)	17608751911(91.86%)	357050(0.0%)	8720516080(45.5%)	17989143706	17484870429(97.2%)	16607828371(92.32%)	204657(0.0%)	8102085673(45.04%)
OL6	18128571000	17483262459(96.44%)	16514309172(91.1%)	336358(0.0%)	8201142719(45.24%)	17387863913	16824531160(96.76%)	15912460838(91.51%)	198874(0.0%)	7811784879(44.92%)
OL7	18676926000	17971401308(96.22%)	16935766228(90.68%)	324601(0.0%)	8608105294(46.09%)	17643874740	17050662247(96.64%)	16098212266(91.24%)	197390(0.0%)	8062401601(45.7%)
OL8	20521681200	19909536295(97.02%)	18918891535(92.19%)	426506(0.0%)	9355133095(45.58%)	19607257972	19082692761(97.32%)	18158902817(92.61%)	283947(0.0%)	8880126414(45.29%)
OL9	15024591600	14569027284(96.97%)	13855112253(92.22%)	261501(0.0%)	6807676909(45.31%)	14333281376	13950912563(97.33%)	13284529710(92.68%)	160706(0.0%)	6447879781(44.99%)
OL10	15270210000	14757899131(96.65%)	13987697206(91.6%)	262827(0.0%)	6949870716(45.51%)	14682196079	14246809532(97.03%)	13519975189(92.08%)	164218(0.0%)	6639562425(45.22%)
OL11	14416434600	13921774067(96.57%)	13131840869(91.09%)	238486(0.0%)	6558366668(45.5%)	13931899229	13498379300(96.89%)	12746998503(91.5%)	148583(0.0%)	6303473986(45.24%)
OL12	14788419900	14313789809(96.79%)	13544037571(91.59%)	245354(0.0%)	6709621655(45.38%)	14236643799	13824671354(97.11%)	13098037476(92.0%)	153958(0.0%)	6420633176(45.1%)
OL13	15270031500	14780248796(96.79%)	13993556701(91.64%)	273478(0.0%)	6892676911(45.14%)	14671875972	14242805511(97.08%)	13500176724(92.01%)	157433(0.0%)	6580920387(44.86%)
OL14	15099661200	14644414564(96.99%)	13893394537(92.01%)	274090(0.0%)	6851055273(45.37%)	14477464747	14081515288(97.27%)	13377235943(92.4%)	164233(0.0%)	6525591877(45.07%)
OL15	16061503500	15526178620(96.67%)	14668757387(91.33%)	278593(0.0%)	7349932937(45.76%)	15420746648	14952167395(96.96%)	14144412402(91.72%)	174193(0.0%)	7012631979(45.48%)
OL16	21325864800	20619710639(96.69%)	19524353154(91.55%)	436686(0.0%)	9645615784(45.23%)	20429625781	19829739836(97.06%)	18802023100(92.03%)	295623(0.0%)	9171235639(44.89%)
OL17	15315041700	14794801783(96.6%)	13997408086(91.4%)	405755(0.0%)	7022413779(45.85%)	14647830281	14212006041(97.02%)	13467300636(91.94%)	296130(0.0%)	6663726325(45.49%)
OL18	17788025700	17211327449(96.76%)	16290177735(91.58%)	293693(0.0%)	8070691115(45.37%)	17084685265	16584156472(97.07%)	15717472251(92.0%)	186243(0.0%)	7703260761(45.08%)
OL19	14828739300	14358369340(96.83%)	13584769780(91.61%)	242255(0.0%)	6744868826(45.48%)	14144307698	13742863073(97.16%)	13020392907(92.05%)	147192(0.0%)	6386661202(45.16%)
OL20	14071761600	13650997072(97.01%)	12941673137(91.97%)	230941(0.0%)	6332932093(45.0%)	13349945734	12996701896(97.35%)	12338992917(92.43%)	140320(0.0%)	5959487138(44.64%)
AW1	14990591700	14514563291(96.82%)	13758460383(91.78%)	189669(0.0%)	6746083365(45.0%)	14223754603	13815051873(97.13%)	13112974184(92.19%)	163178(0.0%)	6348713460(44.64%)
AW2	17201632500	16313816234(94.84%)	14989181106(87.14%)	405215(0.0%)	7749952635(45.06%)	16084611711	15310829002(95.19%)	14091796828(87.61%)	327487(0.0%)	7163775733(44.54%)
AW3	17330907900	16745333114(96.62%)	15818300431(91.27%)	370227(0.0%)	7789159630(44.94%)	16395963919	15896872085(96.96%)	15036494970(91.71%)	301452(0.0%)	7297974443(44.52%)
AW4	17866775400	17320542811(96.94%)	16441380124(92.02%)	260427(0.0%)	7929473481(44.39%)	17089158175	16614034444(97.22%)	15788858627(92.39%)	176220(0.0%)	7523825500(44.03%)
AW5	18660361800	18163911974(97.34%)	17322225137(92.83%)	273761(0.0%)	8304169207(44.5%)	17736487840	17314354994(97.62%)	16536655331(93.24%)	183868(0.0%)	7825792569(44.12%)
AW6	15841788000	15392010423(97.16%)	14643148094(92.43%)	272057(0.0%)	7024144718(44.34%)	14993016197	14610528876(97.45%)	13920511902(92.85%)	167195(0.0%)	6585181933(43.92%)
AW7	17963997000	17447425395(97.12%)	16613543543(92.48%)	261306(0.0%)	8073990366(44.94%)	16958689580	16527481356(97.46%)	15759929583(92.93%)	174869(0.0%)	7558280540(44.57%)
AW8	18290646000	17728461810(96.93%)	16836235673(92.05%)	249764(0.0%)	8182224279(44.74%)	17305956267	16844386141(97.33%)	16020002615(92.57%)	177665(0.0%)	7666780759(44.3%)
AW9	16293149400	15804723794(97.0%)	15027443159(92.23%)	196548(0.0%)	7369855828(45.23%)	15040642040	14663444660(97.49%)	13969935299(92.88%)	164298(0.0%)	6728341751(44.74%)
AW10	18040265400	17499453765(97.0%)	16577582476(91.89%)	237312(0.0%)	8081539003(44.8%)	17065246215	16607801924(97.32%)	15757670358(92.34%)	159886(0.0%)	7580496269(44.42%)
AW11	15271019700	14791296719(96.86%)	13996474283(91.65%)	176207(0.0%)	6848008560(44.84%)	14467937005	14050333088(97.11%)	13311009443(92.0%)	150490(0.0%)	6441656136(44.52%)
AW12	17512211700	17012728565(97.15%)	16168660200(92.33%)	247325(0.0%)	7828366138(44.7%)	16818772215	16377290162(97.38%)	15581392909(92.64%)	168811(0.0%)	7473110124(44.44%)
AW13	20135763600	19601214962(97.35%)	18700162259(92.87%)	291430(0.0%)	9087721959(45.13%)	19021305539	18568087709(97.62%)	17738404399(93.26%)	194470(0.0%)	8515285132(44.76%)
AW14	20675373600	19979203724(96.63%)	18888781524(91.36%)	293688(0.0%)	9315295433(45.06%)	19729430117	19126756604(96.95%)	18105005756(91.77%)	198104(0.0%)	8821975729(44.72%)
AW15	16282276500	15841297920(97.29%)	15088422428(92.67%)	234012(0.0%)	7310189419(44.9%)	15438139444	15065863498(97.59%)	14373255070(93.1%)	155214(0.0%)	6875788137(44.54%)
AW16	16892774700	16369408482(96.9%)	15492619751(91.71%)	205450(0.0%)	7554749142(44.72%)	16003221216	15550622376(97.17%)	14739346094(92.1%)	176643(0.0%)	7098205435(44.36%)
AW17	14355175500	13930862818(97.04%)	13225445676(92.13%)	174921(0.0%)	6360610164(44.31%)	13597751545	13240839286(97.38%)	12587465392(92.57%)	149850(0.0%)	5973607704(43.93%)
AW18	18321176700	17741545315(96.84%)	16813475190(91.77%)	238840(0.0%)	8244903389(45.0%)	17340402937	16866296342(97.27%)	16007946824(92.32%)	159842(0.0%)	7734739608(44.6%)
AW19	18220838400	17590425922(96.54%)	16607900659(91.15%)	232894(0.0%)	8224966989(45.14%)	17423780805	16887045539(96.92%)	15963651648(91.62%)	164371(0.0%)	7810917290(44.83%)
AW20	14936427300	14440130795(96.68%)	13627173701(91.23%)	172145(0.0%)	6684569360(44.76%)	14172031601	13744423553(96.98%)	12989516579(91.66%)	147990(0.0%)	6291372383(44.4%)
* HQ: High Quality; Q20(%): Number of sequenced bases with quality value of Q20 or above and percentage of clean data; Q30(%): Number of sequenced bases with a quality value of Q30 or above and percentage of clean data; N(%): Number of N bases in single-ended reads and percentage of clean data; GC(%): Number of bases containing G and C before filtering and percentage of GC data.
