# Supplementary material for: Genomic Insights into Tibetan Sheep Adaptation to Different Altitude Environments
Source: Int J Mol Sci. 2024 Nov 19;25(22):12394. doi: 10.3390/ijms252212394 (PMC11594602; doi:10.3390/ijms252212394)
Supplement: Supplementary file 1 [file ijms-25-12394-s001.zip › Table S10.xlsx]

## Sheet: Sheet1
Table S10. GO and KEGG enichment of Shared genes.
id	Term	ratio	p-value	geneID
GO:0035338	long-chain fatty-acyl-CoA biosynthetic process	0.0625	0.00315123	ACSL6
GO:0000038	very long-chain fatty acid metabolic process	0.0588235	0.00334794	ACSL6
GO:0006637	acyl-CoA metabolic process	0.05	0.00393788	ACSL6
GO:0001676	long-chain fatty acid metabolic process	0.047619	0.00413446	ACSL6
GO:0007405	neuroblast proliferation	0.0263158	0.00747201	ACSL6
GO:0006325	chromatin organization	0.00411523	0.0470619	HMGN1
oas00061	Fatty acid biosynthesis	0.047619	0.00447904	ACSL6
oas00071	Fatty acid degradation	0.0208333	0.010223	ACSL6
oas04216	Ferroptosis	0.0172414	0.0123462	ACSL6
oas04920	Adipocytokine signaling pathway	0.0138889	0.0153148	ACSL6
oas03320	PPAR signaling pathway	0.0120482	0.0176442	ACSL6
oas04146	Peroxisome	0.0119048	0.0178558	ACSL6
oas04923	Regulation of lipolysis in adipocytes	0.0178571	0.00855145	PIK3R3
oas04370	VEGF signaling pathway	0.0166667	0.00914948	PIK3R3
oas04066	HIF-1 signaling pathway	0.00884956	0.0170479	PIK3R3
oas04152	AMPK signaling pathway	0.008	0.0188297	PIK3R3
oas04140	Autophagy - animal	0.0075188	0.0200162	PIK3R3
oas04068	FoxO signaling pathway	0.00724638	0.0207572	PIK3R3
