# Supplementary material for: Genomic Insights into Tibetan Sheep Adaptation to Different Altitude Environments
Source: Int J Mol Sci. 2024 Nov 19;25(22):12394. doi: 10.3390/ijms252212394 (PMC11594602; doi:10.3390/ijms252212394)
Supplement: Supplementary file 1 [file ijms-25-12394-s001.zip › Table S11.xlsx]

## Sheet: Sheet1
Table S11. Initial DNA concentration.
Production Number	Sample Name	Concentration (ng/ul)	Volume (ul)	Total Amount (ug)	260/280 Ratio
D23031780	TS1	81.4	33	2.69	1.85
D23031781	TS2	66	31	2.05	1.74
D23031782	TS3	69.6	33	2.3	1.88
D23031783	TS4	97.6	33	3.22	1.82
D23031784	TS5	32.2	33	1.06	1.81
D23031785	TS6	58.6	34	1.99	1.6
D23031786	TS7	36.2	36	1.3	1.82
D23031787	TS8	40.4	34	1.37	1.77
D23031788	TS9	27.2	31	0.84	1.78
D23031789	TS10	48.8	31	1.51	1.77
D23031790	TS11	38.8	35	1.36	1.7
D23031791	TS12	48.6	37	1.8	1.69
D23031792	TS13	75.4	37	2.79	1.86
D23031793	TS14	70.6	36	2.54	1.84
D23031794	TS15	59.6	37	2.21	1.9
D23031795	TS16	26.2	37	0.97	1.85
D23031796	TS17	47.4	36	1.71	1.75
D23031797	TS18	63.4	36	2.28	1.84
D23031798	TS19	80.8	37	2.99	1.77
D23031799	TS20	64.6	32	2.07	1.81
D23031800	OL1	51.6	36	1.86	1.76
D23031801	OL2	55	35	1.93	1.78
D23031802	OL3	37.4	37	1.38	1.79
D23031803	OL4	81	37	3	1.72
D23031804	OL5	67.2	36	2.42	1.84
D23031805	OL6	79.6	37	2.95	1.85
D23031806	OL7	64.8	36	2.33	1.87
D23031807	OL8	57.4	37	2.12	1.83
D23031808	OL9	48.8	37	1.81	1.71
D23031809	OL10	70.6	38	2.68	1.7
D23031810	OL11	97.2	37	3.6	1.87
D23031811	OL12	55.6	36	2	1.65
D23031812	OL13	67.2	37	2.49	1.81
D23031813	OL14	69.6	38	2.64	1.77
D23031814	OL15	93.8	33	3.1	1.84
D23031815	OL16	66.2	33	2.18	1.64
D23031816	OL17	46.4	32	1.48	1.59
D23031817	OL18	49.6	33	1.64	1.81
D23031818	OL19	78.6	37	2.91	1.76
D23031819	OL20	63	33	2.08	1.69
D23031894	AW1	52.6	39	2.05	1.87
D23031895	AW2	34	39	1.33	1.86
D23031896	AW3	50.2	39	1.96	1.87
D23031897	AW4	36.8	39	1.44	1.87
D23031898	AW5	33.8	39	1.32	1.88
D23031899	AW6	29.2	40	1.17	1.88
D23031900	AW7	18.3	39	0.71	1.92
D23031901	AW8	32.8	39	1.28	1.89
D23031902	AW9	26.8	36	0.96	1.92
D23031903	AW10	39.6	39	1.54	1.91
D23031904	AW11	38.8	39	1.51	1.86
D23031905	AW12	51.4	40	2.06	1.86
D23031906	AW13	26.4	40	1.06	1.91
D23031907	AW14	71	29	2.06	2.7
D23031908	AW15	22.6	40	0.9	1.93
D23031909	AW16	38.4	40	1.54	1.89
D23031910	AW17	43.6	41	1.79	1.87
D23031911	AW18	42.8	29	1.24	2.72
D23031912	AW19	61.6	40	2.46	1.88
D23031913	AW20	42	41	1.72	1.87
