# Supplementary material for: Genomic Insights into Tibetan Sheep Adaptation to Different Altitude Environments
Source: Int J Mol Sci. 2024 Nov 19;25(22):12394. doi: 10.3390/ijms252212394 (PMC11594602; doi:10.3390/ijms252212394)
Supplement: Supplementary file 1 [file ijms-25-12394-s001.zip › Table S12.xlsx]

## Sheet: Sheet1
Table S12. Fis value of three populations .
sample	Fis
AW	0.467136
OL	0.510687
TS	0.490076
