# Supplementary material for: Genomic Insights into Tibetan Sheep Adaptation to Different Altitude Environments
Source: Int J Mol Sci. 2024 Nov 19;25(22):12394. doi: 10.3390/ijms252212394 (PMC11594602; doi:10.3390/ijms252212394)
Supplement: Supplementary file 1 [file ijms-25-12394-s001.zip › Table S13.xlsx]

## Sheet: Sheet1
Table S13. Gradient change ratio.
Gene	Gradient change ratio
HMGN1	0.091
PIK3R3	0.102346
HBE1	0.303571
HBE2	0.205556
ACSL6	0.135977
ERG	0.19863
