# Supplementary material for: Genomic Insights into Tibetan Sheep Adaptation to Different Altitude Environments
Source: Int J Mol Sci. 2024 Nov 19;25(22):12394. doi: 10.3390/ijms252212394 (PMC11594602; doi:10.3390/ijms252212394)
Supplement: Supplementary file 1 [file ijms-25-12394-s001.zip › Table S2.xlsx]

## Sheet: Sheet1
Table S2. Reads filter information statistics.
Sample	Clean_Reads_Num	HQ_Clean_Reads_Num(%)	Read_length	adapter(%)	low_quality(%)	polyA(%)	N(%)
TS1	129250950	127848550(98.91%)	150 + 150	400562(0.31%)	2002624(0.77%)	0(0.0%)	1052(0.0%)
TS2	120305560	119332550(99.19%)	150 + 150	445018(0.37%)	1043504(0.43%)	0(0.0%)	12480(0.01%)
TS3	104232392	103266592(99.07%)	150 + 150	354176(0.34%)	1215512(0.58%)	0(0.0%)	7736(0.0%)
TS4	145690888	144539130(99.21%)	150 + 150	395974(0.27%)	1498916(0.51%)	0(0.0%)	12652(0.0%)
TS5	136321428	135322610(99.27%)	150 + 150	421530(0.31%)	1140584(0.42%)	0(0.0%)	13992(0.01%)
TS6	112609888	111457248(98.98%)	150 + 150	601826(0.53%)	1092088(0.48%)	0(0.0%)	9540(0.0%)
TS7	116862812	116159096(99.4%)	150 + 150	329024(0.28%)	735200(0.31%)	0(0.0%)	14184(0.01%)
TS8	94844408	94166264(99.28%)	150 + 150	307844(0.32%)	727772(0.38%)	0(0.0%)	12828(0.01%)
TS9	108675882	108009756(99.39%)	150 + 150	307730(0.28%)	701804(0.32%)	0(0.0%)	14988(0.01%)
TS10	111255134	110599578(99.41%)	150 + 150	270786(0.24%)	754424(0.34%)	0(0.0%)	15116(0.01%)
TS11	110534660	109752142(99.29%)	150 + 150	332208(0.3%)	890532(0.4%)	0(0.0%)	10088(0.0%)
TS12	124327440	123412232(99.26%)	150 + 150	411372(0.33%)	996608(0.4%)	0(0.0%)	11064(0.0%)
TS13	118992166	117944336(99.12%)	150 + 150	368072(0.31%)	1347576(0.57%)	0(0.0%)	11940(0.01%)
TS14	115145470	114080214(99.07%)	150 + 150	329562(0.29%)	1460712(0.63%)	0(0.0%)	10676(0.0%)
TS15	117002608	116064006(99.2%)	150 + 150	333138(0.28%)	1196968(0.51%)	0(0.0%)	13960(0.01%)
TS16	123580098	122694606(99.28%)	150 + 150	412624(0.33%)	930756(0.38%)	0(0.0%)	14980(0.01%)
TS17	123243930	122386326(99.3%)	150 + 150	361530(0.29%)	977212(0.4%)	0(0.0%)	14936(0.01%)
TS18	122020502	121085568(99.23%)	150 + 150	312476(0.26%)	1229952(0.5%)	0(0.0%)	14964(0.01%)
TS19	131365098	130117986(99.05%)	150 + 150	379678(0.29%)	1723160(0.66%)	0(0.0%)	11708(0.0%)
TS20	115728354	114816108(99.21%)	150 + 150	289628(0.25%)	1234160(0.53%)	0(0.0%)	11076(0.0%)
OL1	122960418	121797276(99.05%)	150 + 150	407622(0.33%)	1509852(0.61%)	0(0.0%)	1188(0.0%)
OL2	120781454	119634728(99.05%)	150 + 150	416052(0.34%)	1448976(0.6%)	0(0.0%)	12372(0.01%)
OL3	104506488	103806272(99.33%)	150 + 150	276304(0.26%)	834740(0.4%)	0(0.0%)	13084(0.01%)
OL4	112128434	111100378(99.08%)	150 + 150	295868(0.26%)	1450852(0.65%)	0(0.0%)	13524(0.01%)
OL5	127791478	126847636(99.26%)	150 + 150	376818(0.29%)	1116656(0.44%)	0(0.0%)	17392(0.01%)
OL6	120857140	119793108(99.12%)	150 + 150	332666(0.28%)	1446684(0.6%)	0(0.0%)	16048(0.01%)
OL7	124512840	123047410(98.82%)	150 + 150	456606(0.37%)	2007924(0.81%)	0(0.0%)	9724(0.0%)
OL8	136811208	135791136(99.25%)	150 + 150	311574(0.23%)	1405012(0.51%)	0(0.0%)	11984(0.0%)
OL9	100163944	99354080(99.19%)	150 + 150	275188(0.27%)	1058992(0.53%)	0(0.0%)	10360(0.01%)
OL10	101801400	100860734(99.08%)	150 + 150	269482(0.26%)	1332156(0.65%)	0(0.0%)	10212(0.01%)
OL11	96109564	95349710(99.21%)	150 + 150	234184(0.24%)	1041176(0.54%)	0(0.0%)	10164(0.01%)
OL12	98589466	97749602(99.15%)	150 + 150	277656(0.28%)	1114752(0.57%)	0(0.0%)	9664(0.0%)
OL13	101800210	101077802(99.29%)	150 + 150	267306(0.26%)	897096(0.44%)	0(0.0%)	13108(0.01%)
OL14	100664408	100010992(99.35%)	150 + 150	266314(0.26%)	761296(0.38%)	0(0.0%)	12908(0.01%)
OL15	107076690	106232656(99.21%)	150 + 150	283208(0.26%)	1113428(0.52%)	0(0.0%)	8224(0.0%)
OL16	142172432	140672676(98.95%)	150 + 150	592006(0.42%)	1803752(0.63%)	0(0.0%)	11748(0.0%)
OL17	102100278	100780426(98.71%)	150 + 150	463632(0.45%)	1702692(0.83%)	0(0.0%)	9748(0.0%)
OL18	118586838	117639520(99.2%)	150 + 150	302912(0.26%)	1277280(0.54%)	0(0.0%)	11532(0.0%)
OL19	98858262	98021572(99.15%)	150 + 150	377148(0.38%)	908096(0.46%)	0(0.0%)	10988(0.01%)
OL20	93811744	93231510(99.38%)	150 + 150	256536(0.27%)	637036(0.34%)	0(0.0%)	10360(0.01%)
AW1	99937278	99146488(99.21%)	150 + 150	270706(0.27%)	1038480(0.52%)	0(0.0%)	1688(0.0%)
AW2	114677550	113545274(99.01%)	150 + 150	435514(0.38%)	1389100(0.61%)	0(0.0%)	4424(0.0%)
AW3	115539386	114433824(99.04%)	150 + 150	367594(0.32%)	1471592(0.64%)	0(0.0%)	4344(0.0%)
AW4	119111836	118252448(99.28%)	150 + 150	309754(0.26%)	1089336(0.46%)	0(0.0%)	9932(0.0%)
AW5	124402412	123668986(99.41%)	150 + 150	272700(0.22%)	910984(0.37%)	0(0.0%)	10468(0.0%)
AW6	105611920	104929486(99.35%)	150 + 150	253904(0.24%)	846288(0.4%)	0(0.0%)	10772(0.01%)
AW7	119759980	119019026(99.38%)	150 + 150	260350(0.22%)	951180(0.4%)	0(0.0%)	10028(0.0%)
AW8	121937640	120930038(99.17%)	150 + 150	389124(0.32%)	1232100(0.51%)	0(0.0%)	4856(0.0%)
AW9	108620996	107765652(99.21%)	150 + 150	317778(0.29%)	1073352(0.49%)	0(0.0%)	1780(0.0%)
AW10	120268436	119247932(99.15%)	150 + 150	367456(0.31%)	1300668(0.54%)	0(0.0%)	5428(0.0%)
AW11	101806798	101147252(99.35%)	150 + 150	195300(0.19%)	926684(0.46%)	0(0.0%)	1808(0.0%)
AW12	116748078	116066888(99.42%)	150 + 150	207352(0.18%)	938328(0.4%)	0(0.0%)	9348(0.0%)
AW13	134238424	133466292(99.42%)	150 + 150	260672(0.19%)	1011688(0.38%)	0(0.0%)	11232(0.0%)
AW14	137835824	136732826(99.2%)	150 + 150	373326(0.27%)	1448196(0.53%)	0(0.0%)	11148(0.0%)
AW15	108548510	107910776(99.41%)	150 + 150	229028(0.21%)	808140(0.37%)	0(0.0%)	9272(0.0%)
AW16	112618498	111848628(99.32%)	150 + 150	272200(0.24%)	993464(0.44%)	0(0.0%)	1876(0.0%)
AW17	95701170	95019728(99.29%)	150 + 150	246344(0.26%)	868600(0.45%)	0(0.0%)	1596(0.0%)
AW18	122141178	121086890(99.14%)	150 + 150	362008(0.3%)	1378824(0.56%)	0(0.0%)	5736(0.0%)
AW19	121472256	120318130(99.05%)	150 + 150	325430(0.27%)	1652440(0.68%)	0(0.0%)	4952(0.0%)
AW20	99576182	98764542(99.18%)	150 + 150	262468(0.26%)	1096704(0.55%)	0(0.0%)	1640(0.0%)
* HQ: High Quality; adapter(%): Number of reads in Clean_reads that contain adapters; low_quality(%): Number of reads in Clean_reads that contain low quality bases to a certain degree; polyA(%): Number of reads in Clean_reads that contain polyA to a certain degree; N(%): Number of reads in Clean_reads that contain N to a certain extent.
