# Supplementary material for: Genomic Insights into Tibetan Sheep Adaptation to Different Altitude Environments
Source: Int J Mol Sci. 2024 Nov 19;25(22):12394. doi: 10.3390/ijms252212394 (PMC11594602; doi:10.3390/ijms252212394)
Supplement: Supplementary file 1 [file ijms-25-12394-s001.zip › Table S3.xlsx]

## Sheet: sheet1
Table S3. The statistical results of each sample were compared with the reference genome.
Sample ID	Total Mapped
TS1	0.9937
TS2	0.9961
TS3	0.994
TS4	0.9957
TS5	0.9953
TS6	0.9663
TS7	0.9912
TS8	0.9942
TS9	0.9921
TS10	0.9886
TS11	0.9956
TS12	0.9949
TS13	0.9917
TS14	0.989
TS15	0.9841
TS16	0.9868
TS17	0.9924
TS18	0.9931
TS19	0.9865
TS20	0.9876
OL1	0.9923
OL2	0.995
OL3	0.9932
OL4	0.9942
OL5	0.9951
OL6	0.9943
OL7	0.9931
OL8	0.996
OL9	0.9934
OL10	0.9949
OL11	0.993
OL12	0.9935
OL13	0.9935
OL14	0.9939
OL15	0.993
OL16	0.9933
OL17	0.9946
OL18	0.9956
OL19	0.9949
OL20	0.9959
AW1	0.9955
AW2	0.9929
AW3	0.9923
AW4	0.9941
AW5	0.9954
AW6	0.9903
AW7	0.9869
AW8	0.9963
AW9	0.9932
AW10	0.9944
AW11	0.9941
AW12	0.9937
AW13	0.9941
AW14	0.9932
AW15	0.9943
AW16	0.9884
AW17	0.9813
AW18	0.9964
AW19	0.9947
AW20	0.9954
