# Supplementary material for: Genomic Insights into Tibetan Sheep Adaptation to Different Altitude Environments
Source: Int J Mol Sci. 2024 Nov 19;25(22):12394. doi: 10.3390/ijms252212394 (PMC11594602; doi:10.3390/ijms252212394)
Supplement: Supplementary file 1 [file ijms-25-12394-s001.zip › Table S4.xlsx]

## Sheet: Sheet1
Table S4. Sequencing depth of each sample.
Sample	Clean_Data(bp)	depth
TS1	19387642500	7.08623
TS2	18045834000	6.59579
TS3	15634858800	5.71458
TS4	21853633200	7.98755
TS5	20448214200	7.47387
TS6	16891483200	6.17387
TS7	17529421800	6.40704
TS8	14226661200	5.19988
TS9	16301382300	5.95819
TS10	16688270100	6.0996
TS11	16580199000	6.0601
TS12	18649116000	6.81629
TS13	17848824900	6.52379
TS14	17271820500	6.31289
TS15	17550391200	6.41471
TS16	18537014700	6.77532
TS17	18486589500	6.75689
TS18	18303075300	6.68981
TS19	19704764700	7.20214
TS20	17359253100	6.34485
OL1	18444062700	6.74135
OL2	18117218100	6.62188
OL3	15675973200	5.7296
OL4	16819265100	6.14748
OL5	19168721700	7.00621
OL6	18128571000	6.62603
OL7	18676926000	6.82646
OL8	20521681200	7.50072
OL9	15024591600	5.49152
OL10	15270210000	5.5813
OL11	14416434600	5.26924
OL12	14788419900	5.4052
OL13	15270031500	5.58123
OL14	15099661200	5.51896
OL15	16061503500	5.87052
OL16	21325864800	7.79465
OL17	15315041700	5.59768
OL18	17788025700	6.50156
OL19	14828739300	5.41994
OL20	14071761600	5.14326
AW1	14990591700	5.47909
AW2	17201632500	6.28723
AW3	17330907900	6.33449
AW4	17866775400	6.53035
AW5	18660361800	6.8204
AW6	15841788000	5.79021
AW7	17963997000	6.56588
AW8	18290646000	6.68527
AW9	16293149400	5.95518
AW10	18040265400	6.59376
AW11	15271019700	5.58159
AW12	17512211700	6.40075
AW13	20135763600	7.35967
AW14	20675373600	7.55689
AW15	16282276500	5.95121
AW16	16892774700	6.17435
AW17	14355175500	5.24685
AW18	18321176700	6.69643
AW19	18220838400	6.65976
AW20	14936427300	5.4593
