# Supplementary material for: Genomic Insights into Tibetan Sheep Adaptation to Different Altitude Environments
Source: Int J Mol Sci. 2024 Nov 19;25(22):12394. doi: 10.3390/ijms252212394 (PMC11594602; doi:10.3390/ijms252212394)
Supplement: Supplementary file 1 [file ijms-25-12394-s001.zip › Table S5.xlsx]

## Sheet: Sheet1
Table S5. Selective signal analysis of candidate genes (AW vs OL).
Fst	Pi_Ratio	Tajima.D_AW	Symbol
0.341387	1.64632	-0.240055	FKBP3;ETAA1
0.325535	5.64176	-1.52437	-
0.319728	5.02595	-1.60341	-
0.315957	1.57309	-0.19099	FKBP3
0.310937	6.03343	-1.50061	-
0.308675	6.31978	-1.6854	-
0.30864	1.60106	-0.203958	FKBP3
0.308058	6.27745	-1.48139	-
0.306863	6.63816	-1.80375	-
0.30592	1.82219	-0.0875673	-
0.301133	6.15452	-1.72128	-
0.294801	4.93056	-1.48804	-
0.290849	3.42597	-0.741603	ARID2
0.286686	3.5536	-0.741597	ARID2
0.286615	4.03856	-0.623929	ARID2
0.286318	6.41847	-0.382964	DLX2;DLX1;METAP1D
0.285798	3.10069	-0.630631	ARID2
0.283637	5.17258	-1.71743	-
0.282152	1.7776	-0.0962387	-
0.280567	3.79322	-0.690103	ARID2
0.277476	1.82114	-0.512998	LHFPL4;LHFPL4;SETD5
0.275404	10.1518	-1.03677	DLX2;DLX1;METAP1D
0.275366	4.50999	-1.61613	WDR92
0.273005	1.66391	-0.53569	LHFPL4;LHFPL4;SETD5
0.270274	3.65671	-0.434365	ARID2
0.266634	4.11701	-1.90861	SRPK1;SLC26A8
0.266052	3.75806	-0.252914	ARID2
0.265439	1.89196	-0.443506	FKBP3;ETAA1
0.26378	3.05598	-1.27036	SRPK1;SLC26A8
0.259459	7.05882	-1.147	ATP6AP2
0.259459	7.05882	-1.147	ATP6AP2
0.259459	7.05882	-1.147	ATP6AP2
0.259459	7.05882	-1.147	ATP6AP2
0.259459	7.05882	-1.147	ATP6AP2
0.259459	7.05882	-1.147	ATP6AP2
0.259459	7.05882	-1.147	ATP6AP2
0.259459	7.05882	-1.147	ATP6AP2
0.259459	7.05882	-1.147	ATP6AP2
0.259459	7.05882	-1.147	ATP6AP2
0.258694	1.99866	-0.419868	RABEP1;Nup88
0.258605	2.53193	-0.519914	SLC25A51;Dcaf10
0.257123	1.76661	-0.20618	RABEP1;Nup88
0.25656	3.19129	-1.40411	SRPK1;SLC26A8
0.255723	2.15461	-0.200293	ARID2
0.255556	3.17485	-1.22106	SRPK1;SLC26A8
0.253046	1.50402	-0.310922	-
0.253035	1.51082	-0.38653	-
0.252717	9.91013	-2.08247	RPL7;EPHX1
0.252347	8.16746	-1.98187	RPL7;EPHX1
0.251675	4.50397	-1.61181	WDR92
0.249277	4.07466	-1.60781	PNO1;WDR92
0.248481	2.68217	-0.851438	Dcaf10;EXOSC3
0.248105	3.3717	-1.55247	SRPK1;SLC26A8
0.248091	1.68313	-0.104175	F13A1
0.247739	1.43123	-0.095396	-
0.247599	3.98245	-1.45656	ADGRL2
0.247313	4.51796	-1.62213	WDR92
0.246047	1.52429	-0.107691	-
0.245142	2.74698	-0.510635	SLC25A51;Dcaf10
0.245068	1.74961	-0.118227	F13A1
0.244083	2.13977	-0.240213	LYRM7;HINT1
0.243403	3.18485	-1.48525	SRPK1;SLC26A8
0.242953	12.4483	-2.13054	RPL7;EPHX1
0.242822	2.09423	-0.418775	ETAA1
0.24198	3.05391	-1.62367	-
0.241313	15.978	-2.19188	RPL7;EPHX1
0.240845	4.13788	-1.59492	Ppp3r1;PNO1;WDR92
0.240798	1.77381	-0.522403	-;Syngap1
0.240734	2.01343	-0.273157	ETAA1
0.240717	1.74813	-0.226529	ARID2
0.240513	2.10074	-0.351616	ETAA1
0.240141	2.71333	-0.766379	-
0.239632	2.09951	-0.375947	-
0.239615	3.06108	-1.66976	-
0.239135	2.45733	-0.746663	-
0.2387	3.72582	-0.25292	ARID2
0.238565	2.60522	-1.06203	-
0.237653	2.23885	-0.49009	CEP57L1;-
0.237615	1.94472	-0.231429	-
0.237481	3.99103	-1.54744	Ppp3r1;PNO1;WDR92
0.236844	1.76562	-0.208348	VWA8
0.235944	6.22028	-1.77499	RPL7;EPHX1
0.23593	4.14718	-1.49269	Ppp3r1;PNO1;WDR92
0.234794	12.5551	-1.10276	GNAT3
0.234794	12.5551	-1.10276	GNAT3
0.234794	12.5551	-1.09081	Rps25;GNAT3
0.234794	12.5551	-1.09081	Rps25;GNAT3
0.234794	12.5551	-1.09081	Rps25;GNAT3
0.234794	12.5551	-1.09081	Rps25;GNAT3
0.234794	12.5551	-1.09081	Rps25;GNAT3
0.234794	12.5551	-1.09081	GNAT3
0.234794	12.5551	-1.09081	GNAT3
0.234794	12.5551	-1.09081	GNAT3
0.233839	1.663	-0.588209	LYRM7
0.233441	2.19459	-0.48568	ETAA1
0.233271	3.31774	-1.11752	-
0.232189	3.09676	-1.34196	ADGRL2
0.231707	2.00129	-0.558607	-
0.231671	1.82798	-0.987821	LYRM7
0.230619	2.36938	-0.446582	LYRM7;HINT1
0.230387	4.18203	-1.47651	Ppp3r1;PNO1;WDR92
0.229919	3.6893	-1.38549	-
0.229919	3.6893	-1.38549	-
0.229919	3.6893	-1.38549	-
0.229919	3.6893	-1.38549	-
0.229919	3.6893	-1.38549	-
0.229919	3.6893	-1.38549	-
0.229919	3.6893	-1.38549	-
0.229919	3.6893	-1.38549	-
0.229919	3.6893	-1.38549	-
0.229895	1.61957	-0.112019	TMCC1
0.229244	15.2378	-2.08526	RPL7;EPHX1
0.228868	2.83892	-1.18993	ADGRL2
0.228666	2.60941	-0.761003	SRPK1;SLC26A8
0.228604	2.1406	-0.108676	CRSP2
0.228421	2.62783	-0.68734	Rpl17;CRSP2
0.228421	2.1182	-0.604792	CEP57L1;-
0.228365	3.16862	-1.72661	-
0.228343	2.00274	-0.53202	FKBP3;ETAA1
0.228287	3.15195	-1.74704	-
0.227447	2.69542	-1.36922	-
0.226888	1.90807	-0.289516	-
0.226663	4.08578	-1.58492	Fgf10
0.226342	1.83867	-0.24503	-;Ank3
0.22458	3.17734	-1.72582	-
0.224363	1.66171	-0.330282	TMCC1
0.223829	1.96522	-0.568301	VWA8
0.223111	4.66666	-1.27863	-
0.222339	2.80794	-0.951548	Fgf10
0.222129	2.52941	-0.723319	SRPK1;SLC26A8
0.221937	1.91671	-0.340003	-
0.221604	4.18836	-1.6086	Fgf10
0.220828	2.03137	-0.408156	Dcaf10;EXOSC3;TRMT10B;FRMPD1;FRMPD1
0.220513	3.9464	-1.932	-
0.219922	2.13912	-0.665688	Dnajb9;THAP5;METTL16;GPR141
0.219744	2.15094	-0.666131	CEP57L1;-
0.219744	2.15094	-0.666131	CEP57L1;-
0.219134	1.57368	-0.114365	ALX4
0.218034	1.88019	-0.325579	RABEP1
0.21802	3.26817	-0.922966	-
0.217318	11.9824	-1.63453	RPL7
0.217182	1.91303	-0.516661	Dnajb9;THAP5;METTL16;GPR141
0.216157	2.44486	-1.06939	-
0.215744	1.64044	-0.449241	-;Syngap1
0.21558	3.44545	-1.33961	Fgf10
0.214891	1.81423	-0.415036	-
0.214851	2.26868	-0.715135	ETAA1
0.214813	1.94076	-0.354554	-;Ank3
0.214641	5.0232	-1.47754	Ppp3r1;PNO1;WDR92
0.213322	5.03702	-1.67786	Ppp3r1;PNO1;WDR92
0.213217	1.85367	-0.422608	Zswim5
0.213127	3.40353	-0.343442	ARID2
0.213051	2.04814	-0.866739	LHFPL4;LHFPL4;SETD5
0.212977	2.43271	-0.307012	SHB;SLC25A51;Dcaf10
0.212718	1.9996	-0.803973	-
0.212028	1.86101	-0.611367	-
0.211903	2.42288	-0.752258	Dcaf10;EXOSC3;TRMT10B
0.211627	1.90779	-0.34498	-
0.210263	2.00059	-0.625535	-;Ank3
0.210076	2.22323	-0.296129	SLC26A8;MAPK14
0.210017	1.86452	-0.338634	-
0.209983	1.5876	-0.0969999	-;Ank3
0.209964	4.43045	-1.98862	-
0.209413	1.96964	-0.55262	KCND2;TSPAN12
0.209365	6.05268	-1.48642	Ppp3r1;PNO1;WDR92
0.209028	3.30614	-1.01789	-
0.208454	1.83464	-0.240197	-;Ank3
0.208333	4.47094	-2.08052	-
0.208225	1.55126	-0.362938	-;Syngap1
0.207009	3.26285	-1.76511	-
0.206757	1.84375	-0.205308	-
0.206429	3.4233	-1.96132	-
0.206198	2.15891	-0.86797	-
0.206168	2.34115	-1.09763	RORB;-
0.206112	2.2037	-0.797404	ETAA1
0.206016	2.76451	-0.579007	-
0.204427	2.30283	-0.274943	Fgf10
0.204239	1.87026	-0.519463	-
0.204202	2.20233	-0.759301	-
0.20408	1.96332	-0.171427	-
0.204058	2.51303	-0.849246	-
0.203025	2.30163	-0.0975494	LYRM7;HINT1
0.20286	1.53317	-0.169523	-
0.202794	2.00348	-0.940357	ETAA1
0.202715	1.6055	-0.291541	Dnajb9;THAP5;METTL16;GPR141
0.201835	1.90987	-0.154578	Dcaf10;EXOSC3;TRMT10B;FRMPD1;FRMPD1
0.201741	2.98474	-1.60565	PPM1J
0.201658	2.42957	-0.593239	-
0.201609	2.04934	-0.3623	-
0.20153	2.69776	-0.54106	-
0.201487	2.73136	-0.728931	-
0.201473	2.3742	-0.635921	Fgf10
0.201284	2.15971	-0.529741	ARPC2;GPBAR1;AAMP;PNKD;TMBIM1;PNKD
0.20115	1.88654	-0.275649	-;Ank3
0.201012	2.35587	-0.872509	ARPC2;GPBAR1;AAMP;PNKD;TMBIM1;PNKD
0.200947	7.4304	-0.825291	NBEA
0.20074	2.069	-0.761438	KCND2;TSPAN12
0.200531	2.238	-0.65528	-
0.200163	2.22038	-0.618775	-
0.200087	1.75463	-0.623777	-;Syngap1
0.19959	2.41126	-0.896202	ARPC2;GPBAR1;AAMP;PNKD;TMBIM1;PNKD;CATIP
0.199468	3.64329	-0.191602	RSRC1;Shox2
0.199438	2.11837	-0.146064	THAP5;METTL16;GPR141
0.199331	2.34368	-0.784142	-
0.199001	2.28045	-0.218898	LYRM7;HINT1
0.198691	2.9491	-0.482675	GLRA2;Glra2
0.198691	2.9491	-0.482675	GLRA2;Glra2
0.198691	2.9491	-0.482675	GLRA2;Glra2
0.198691	2.9491	-0.482675	GLRA2;Glra2
0.19848	3.83424	-1.80767	-
0.198165	2.98794	-1.80527	-
0.197743	3.35738	-1.06876	-
0.19748	2.1803	-0.414486	CAPZA1;Rpl17;CRSP2
0.197284	2.17214	-0.876062	KCND2;TSPAN12
0.19726	1.91336	-0.358199	-
0.197192	4.12659	-0.799333	-
0.197101	2.32321	-0.481435	-
0.196513	1.78981	-0.863385	-;Syngap1
0.196211	2.4518	-0.960177	ARPC2;GPBAR1;AAMP;PNKD;TMBIM1;PNKD;CATIP;Rps27l
0.196066	1.60121	-0.275407	SPEF2
0.195849	2.06982	-0.573154	SCAI;GOLGA1
0.19579	1.77994	-0.263582	-;Ank3
0.195662	1.71666	-0.53064	IL7R;SPEF2
0.195478	1.95599	-0.167221	ARPC2;GPBAR1;AAMP;PNKD;TMBIM1;PNKD
0.195322	1.52529	-0.216612	B4galt6
0.195157	3.12917	-0.950584	-
0.194673	1.43129	-0.382487	-
0.194456	2.42217	-1.08778	-
0.194171	9.66103	-0.721968	RPL7
0.19414	1.73253	-1.24513	OR4P4
0.193447	1.79806	-0.11299	-
0.193286	2.74503	-1.30114	AAMP;PNKD;TMBIM1;PNKD;CATIP;Rps27l;Slc11a1
0.193262	2.29198	-0.444605	-
0.192545	2.2621	-0.776324	ADGRL2
0.192514	2.5385	-1.16718	-
0.192449	1.42345	-0.246696	-
0.192193	2.47433	-0.604046	-
0.192157	2.36539	-0.596129	SHB;SLC25A51;Dcaf10
0.191972	2.32459	-0.743293	-
0.19195	2.23973	-0.650254	-
0.191773	1.76807	-1.14699	OR4P4
0.191617	2.38763	-0.921366	-
0.191515	8.71311	-0.84691	ENAH;RPL7
0.191505	1.96346	-0.293259	-
0.191467	1.82489	-1.13958	LYRM7
0.191465	1.81263	-0.261998	RABEP1
0.191307	1.77957	-1.1471	OR4P4
0.191198	2.07039	-0.368589	CSTF3;CSTF3
0.190929	2.00148	-0.766566	C8orf89;RPL7
0.190576	2.04164	-0.323933	LYRM7;HINT1
0.190377	1.87422	-0.29505	SCAI;GOLGA1;ARPC5L
0.190291	2.96199	-1.81554	-
0.190232	2.21093	-0.263428	Fgf10
0.190053	3.00051	-1.5397	TMBIM1;PNKD;CATIP;Rps27l;Slc11a1
0.190037	1.93198	-0.471552	-
0.18981	2.6472	-1.64171	-
0.189807	2.723	-1.472	GLMN;RPAP2
0.189709	1.46766	-0.556033	-
0.189555	2.63376	-0.908337	-
0.189463	2.41243	-0.742868	CSTF3;CSTF3;HIPK3
0.189406	2.22822	-0.263429	Fgf10
0.189317	1.52005	-0.0927108	-
0.188905	2.16865	-0.398774	-
0.18889	1.40627	-0.150861	-
0.18878	2.20216	-0.599548	-;SH3GLB1
0.188724	1.56234	-0.169422	-
0.188715	2.20493	-0.659781	-
0.188428	2.99869	-0.0970629	SCAF11;ARID2
0.188325	2.54302	-1.24445	GLMN;RPAP2
0.188178	2.07606	-0.400211	CAPZA1;Rpl17;CRSP2
0.18811	2.31799	-0.424605	CRYBG2;CD52;UBXN11;SH3BGRL3;CEP85
0.188086	2.34023	-0.877983	-
0.187984	2.14511	-0.563702	-;SH3GLB1
0.187837	1.87982	-0.362868	-
0.187755	1.54464	-0.368168	CCDC91
0.187628	2.40104	-1.22159	GLMN;RPAP2
0.187145	1.71606	-0.177272	-
0.186839	1.76038	-0.180844	-
0.186798	1.59673	-0.483011	CCDC91
0.186736	2.66755	-1.64624	-
0.186549	3.29251	-1.46132	-
0.186499	6.67742	-1.14244	ALAS1;TLR9;TWF2;Ppm1m;Wdr82;AP1AR
0.186499	6.67742	-1.14244	ALAS1;TLR9;TWF2;Ppm1m;Wdr82;AP1AR;-
0.186379	1.5733	-0.0947461	HMGN1
0.186364	1.82811	-0.081245	RALBP1;PPP4R1
0.18627	1.70368	-0.555859	IL7R;SPEF2
0.185957	2.21641	-0.959185	CSTF3;CSTF3
0.185716	1.6568	-0.276117	Dnajb9;THAP5;METTL16;GPR141
0.185571	2.62649	-1.31488	-
0.185383	2.41731	-0.534841	-
0.185262	2.07372	-0.373391	CAPZA1;Rpl17;CRSP2
0.185205	2.0271	-1.06683	RORB;-
0.185047	2.17979	-0.514318	-
0.184885	2.8052	-1.55424	Rhoc;PPM1J
0.184857	1.77031	-0.363793	-
0.184751	1.92935	-0.23703	-
0.18471	1.47588	-0.576971	-
0.184549	2.16574	-0.607035	-;SH3GLB1
0.18441	2.41687	-1.1379	-
0.1843	2.02563	-0.374222	-
0.184116	1.6338	-0.335728	-
0.184116	1.6338	-0.335728	-
0.184083	1.70149	-0.514959	-
0.183811	2.56283	-0.679897	CRYBG2;CD52;UBXN11;SH3BGRL3;CEP85
0.183791	1.80467	-0.126799	-
0.183745	2.48067	-1.60519	-
0.183687	2.3749	-0.738604	-
0.183605	2.17493	-0.59753	SH3GLB1
0.183398	2.25435	-0.846165	CSTF3;CSTF3;HIPK3
0.183034	2.16056	-0.492007	CSTF3;CSTF3
0.182812	2.71266	-1.47713	MOV10;Rhoc;PPM1J
0.182772	2.11937	-0.408151	-
0.18245	1.98341	-0.24263	HINT1
0.182343	1.56559	-0.250867	-
0.18229	1.78145	-0.410708	Zswim5
0.182194	1.41155	-0.303439	-
0.182134	3.34584	-1.43093	-
0.182044	1.89775	-0.486208	-
0.181979	1.82799	-0.140606	-
0.181953	3.54712	-1.57132	-
0.181828	2.5375	-1.37563	RORB
0.181815	1.92097	-0.595927	C8orf89
0.18149	2.34252	-0.924678	-
0.181358	1.89819	-0.0791532	-
0.181245	2.46199	-0.421328	SHB;SLC25A51
0.180829	2.06651	-0.393833	-
0.180672	1.92031	-0.5654	-
0.180548	3.26997	-1.79276	TMBIM1;PNKD;CATIP;Rps27l;Slc11a1
0.180129	1.48885	-0.363198	IL7R;SPEF2
0.180083	2.53493	-1.06314	-
0.179461	2.44755	-0.492834	SHB;SLC25A51;Dcaf10
0.179407	2.15126	-1.36776	Soga3;YBX1;ECHDC1
0.178936	2.36941	-1.00584	-
0.178753	1.6203	-0.580793	CCDC91
0.178721	2.21692	-0.530298	-
0.178659	1.54084	-0.179162	-
0.178624	1.68018	-0.0967454	-
0.178127	2.16933	-1.0859	SCAI;GOLGA1
0.177769	2.06956	-0.927219	LHFPL4;LHFPL4;SETD5
0.177765	1.72236	-0.325924	-
0.177543	1.70259	-0.657887	IL7R;SPEF2
0.176983	2.78039	-1.25653	-
0.17698	2.31117	-0.983519	-
0.176826	3.22845	-1.99453	PNKD;CATIP;Rps27l;Slc11a1;VIL1
0.176725	1.80334	-0.153885	-
0.176581	7.70448	-0.943612	ENAH
0.176236	1.75692	-0.333435	-
0.176067	1.95274	-0.373534	-
0.17583	4.39789	-1.91106	-
0.175563	1.77908	-0.934429	GLYR1;UBN1;PPL
0.175409	2.56437	-1.71939	ROGDI;GLYR1;UBN1;PPL
0.175213	9.20965	-2.30374	-
0.175161	1.96484	-0.2416	HINT1
0.175118	2.10222	-0.41729	MAN2A1
0.175066	1.98526	-1.06373	RORB;-
0.174921	1.75822	-0.305652	C8orf89;RPL7;RDH10
0.174898	1.98028	-0.402023	-
0.174849	1.78251	-1.02175	-
0.174724	2.32936	-0.661119	-
0.174703	2.02338	-0.463436	CAPZA1;Rpl17;CRSP2
0.174648	2.06579	-0.676218	-
0.174213	3.23787	-1.95223	PNKD;CATIP;Rps27l;Slc11a1;VIL1
0.174054	2.65671	-0.615525	SHB;SLC25A51;Dcaf10
0.173621	1.64835	-0.67782	C8orf89
0.173227	3.15297	-1.42175	-
0.173134	1.80391	-0.260652	RABEP1
0.172745	2.1978	-0.949997	PLXDC2;Rps15a
0.172677	2.01434	-0.479865	-
0.172662	1.89001	-0.658788	-
0.17238	1.41854	-0.153376	KCND2
0.172277	1.97409	-0.912275	RORB;-
0.172012	2.25111	-1.57597	-
0.171812	2.8565	-1.77212	SEPT12;ROGDI;GLYR1;UBN1;PPL
0.171596	1.63363	-0.724191	Syngap1
0.171554	2.34559	-0.950089	PLXDC2;Rps15a
0.171518	2.05293	-0.594329	CSTF3;HIPK3
0.171518	2.05293	-0.594329	CSTF3;HIPK3
0.171151	1.80843	-0.0820566	CEP57L1;-
0.171119	2.15432	-0.541356	-
0.171027	2.26747	-1.04786	-
0.170771	2.33129	-0.399688	-
0.170758	3.66449	-1.50839	-
0.170669	1.98122	-0.256243	SH3GLB1
0.170661	1.55198	-0.375157	VWA8
0.170073	2.0523	-0.428518	CEP57L1;-
0.170054	3.21978	-1.99906	PNKD;CATIP;Rps27l;Slc11a1;VIL1
0.170031	2.28359	-0.452108	-
0.170021	2.52542	-0.680413	UBXN11;SH3BGRL3;CEP85;CATSPER4
0.169952	1.87071	-0.453259	KCND2;TSPAN12
0.169918	1.58296	-0.390126	B4galt6
0.169909	1.73695	-0.419967	RORB;-
0.169865	1.58785	-0.466306	KCND2
0.169817	1.83291	-0.616858	GLMN;RPAP2
0.169791	6.32271	-2.11409	-
0.169579	1.7546	-0.972278	-
0.169444	1.61742	-0.125299	-;Ank3
0.169229	1.78217	-0.57588	B4galt6
0.169131	1.79553	-0.128271	ADGRL2
0.168661	1.76454	-0.55234	B4galt6;TTR
0.16854	1.70783	-0.412898	Pgrmc2;PSMG1;BRWD1
0.168433	2.22177	-0.153704	-
0.168319	1.9323	-0.508099	-
0.168308	1.77775	-0.681262	-
0.168181	1.82635	-0.081322	NOL10
0.168157	2.21745	-0.166395	-
0.167959	1.41737	-0.388042	CNN2;NAP1L1;B3GALT2;Cdc73
0.167941	1.84747	-0.468823	SLC12A2
0.16792	1.46253	-0.380423	-
0.167602	2.82745	-1.17011	-
0.16756	1.51973	-0.438419	Syngap1
0.167317	1.94545	-1.20632	GLYR1;UBN1;PPL
0.167264	3.22258	-1.54828	-
0.167034	3.46624	-1.65401	-
0.167023	3.81747	-1.82964	ADGRL2
0.16698	2.29241	-0.830465	CHST13;-
0.166835	1.73829	-0.105102	C8orf89;RPL7;RDH10
0.166736	2.07161	-0.430225	-
0.166449	2.42406	-1.62591	-
0.166412	1.96114	-0.548473	-
0.166239	1.91185	-0.593963	SCAI;GOLGA1
0.165994	2.11532	-0.898864	-
0.165962	1.7486	-0.819836	GLYR1;UBN1;PPL
0.165732	2.18089	-1.57466	-
0.16557	1.90643	-0.379196	-
0.165375	1.94518	-0.863813	SCAI;GOLGA1
0.165309	2.99031	-1.10126	-
0.165207	1.81671	-0.471289	LRP10;MMP14;SLC7A7;OXA1L
0.165146	2.1498	-0.60986	-
0.165026	2.0845	-0.587459	-
0.164913	2.44644	-1.15945	-;GLMN;RPAP2
0.164834	1.93745	-0.430524	CSTF3;HIPK3
0.164805	2.3562	-0.91511	-
0.164648	1.6736	-0.414916	B4galt6;TTR
0.164643	1.69247	-0.677464	-
0.164569	1.76475	-0.584729	TRIM8;ARL3;SFXN2
0.164563	2.23356	-0.69822	-
0.164254	2.26307	-0.787193	-;CHST13;-
0.163993	2.02118	-0.869973	-
0.163731	3.12214	-1.54838	-
0.163659	1.63877	-0.620928	WAC
0.163347	4.41583	-1.86241	PLXDC2;Rps15a
0.163136	2.04532	-1.50135	-
0.162981	1.8722	-0.366634	XPO7;SUMO2
0.162882	1.45806	-0.171682	-
0.162766	5.58259	-2.18361	-
0.162718	1.86046	-0.494518	REM2;LRP10;MMP14;SLC7A7;OXA1L
0.162706	1.9031	-0.489285	-
0.162706	1.9031	-0.489285	-
0.162438	1.66736	-0.535457	WAC
0.162306	2.50921	-1.36269	Fgf10
0.1623	2.60755	-1.61805	SEPT12;ROGDI;GLYR1;UBN1;PPL
0.162268	2.19696	-0.705051	CHCHD6;-;CHST13;-
0.162268	2.19696	-0.705051	-;CHST13;-
0.162268	2.19696	-0.705051	-;CHST13;-
0.162268	2.19696	-0.705051	-;CHST13;-
0.162268	2.19696	-0.705051	-;CHST13;-
0.162256	1.81745	-0.498665	Zswim5
0.162163	3.06436	-1.96803	PNKD;CATIP;Rps27l;Slc11a1;VIL1;USP37
0.162013	1.74365	-0.337988	Pgrmc2;PSMG1;BRWD1
0.161929	1.77132	-0.182904	C8orf89;RPL7;RDH10
0.161816	2.77324	-0.953053	-
0.161677	1.85493	-0.206935	HINT1
0.161596	1.52186	-0.146834	FILIP1L;-;TMEM30C
0.161588	2.03865	-0.257962	CHCHD6;-;CHST13
0.161572	1.90761	-0.580389	KCND2;TSPAN12
0.161537	4.28485	-1.99411	-
0.161481	2.18148	-0.585109	-
0.161469	1.98443	-0.987998	Tmtc2
0.161318	1.78323	-0.706789	Tmtc2
0.161317	1.44988	-0.565531	IFT57
0.161315	1.67463	-0.295397	-
0.161275	1.89266	-0.670999	-
0.161261	10.034	-2.20104	-
0.161261	10.034	-2.20104	-
0.160772	1.78821	-0.564204	-
0.16074	2.75268	-0.952131	RPL7;EPHX1
0.160718	1.69714	-0.131033	HIPK3
0.160671	1.73961	-0.149386	-
0.160648	1.86139	-0.361633	HIPK3
0.160553	1.71547	-0.144421	-
0.160406	1.56462	-0.205645	B4galt6;TTR
0.160141	1.82493	-0.640254	TRIM8;ARL3;SFXN2
0.160113	1.48414	-0.309961	Syngap1
0.159843	2.01477	-0.368603	-
0.159649	2.2097	-0.622956	-
0.159495	1.4854	-0.134345	-
0.159351	9.30655	-2.23929	-
0.159222	1.77394	-0.336944	SCAI;GOLGA1;ARPC5L;RPL35;WDR38
0.159193	1.78156	-0.372799	SCAI;GOLGA1;ARPC5L;RPL35;WDR38
0.15904	2.6006	-0.640587	SHB;SLC25A51;Dcaf10
0.158919	1.62393	-0.187573	-
0.15891	1.77994	-0.305206	GOLGA1;ARPC5L;RPL35;WDR38
0.158884	1.77163	-0.123541	RALBP1;PPP4R1
0.158784	6.66272	-1.30314	Ppp3r1;PNO1;WDR92
0.158688	1.63935	-0.186138	SLC40A1;KDM3A
0.158673	1.7454	-0.431402	SLC12A2
0.158598	1.94893	-0.550732	SUCLG2
0.158588	2.37802	-0.632963	UBXN11;SH3BGRL3;CEP85;CATSPER4
0.158564	1.70938	-0.602956	SUFU;TRIM8;ARL3;SFXN2
0.158557	1.97029	-0.649625	PRMT5;REM2;LRP10;MMP14;SLC7A7;OXA1L
0.158434	1.9557	-0.311013	-
0.158414	1.52436	-0.876543	WAC
0.158282	1.78913	-0.191779	AIP;Dnajb9;THAP5
0.158082	1.57295	-0.306524	-
0.158019	1.95403	-0.198869	-
0.15801	24.8237	-1.41399	-
0.158008	2.00582	-0.5253	-
0.157872	1.89121	-0.22569	MP68;TDRD9;RD3L
0.157845	4.05559	-2.00365	-
0.157837	1.94387	-0.615432	-
0.157837	1.94387	-0.615432	-
0.157778	2.45668	-1.54455	-
0.157672	1.64166	-0.222289	Dnajb9;THAP5;METTL16
0.157598	1.78566	-0.268838	GOLGA1;ARPC5L;RPL35;WDR38
0.157539	2.05676	-0.498453	-
0.157514	1.58619	-0.116137	-
0.157505	1.40314	-0.215123	KCND2
0.157457	1.92764	-0.20916	-
0.15728	1.60735	-0.359293	Etf1;HSPA9;CTNNA1
0.157006	2.08346	-0.571098	CHCHD6;-;CHST13;-
0.156909	2.13166	-0.524027	-
0.156879	1.59957	-0.697112	OR4P4
0.156855	1.6732	-0.640947	GLYR1;UBN1;PPL
0.156627	3.66478	-1.69048	ADGRL2
0.156497	2.75806	-0.8065	-
0.156273	1.92677	-0.444472	-
0.156065	1.61651	-0.550067	WAC
0.155813	2.11862	-0.440858	-
0.15575	2.15169	-0.591168	CEP57L1;-
0.155617	1.6008	-0.09358	Soga3;YBX1;ECHDC1
0.155524	1.82896	-0.555439	RORB;-
0.15542	3.0763	-1.56988	LHX8;SLC44A5
0.155401	1.89381	-0.288796	SYCP1
0.155307	1.50259	-0.878947	-
0.155197	2.14289	-0.351391	Fgf10
0.15511	1.84192	-0.505245	-
0.154914	2.3894	-1.31047	Fgf10
0.154913	3.94179	-1.97866	-
0.154781	1.81037	-0.175341	KIAA1107;-;GLMN
0.154578	3.4581	-1.61909	ADGRL2
0.154438	1.58679	-0.849659	-
0.154337	2.10995	-0.703243	CHST13;-
0.154289	1.76512	-0.422656	-
0.15427	1.52528	-0.314188	EGR1;Etf1;HSPA9;CTNNA1
0.154253	3.33533	-1.61884	ADGRL2
0.154182	3.4675	-1.74464	LHX8
0.154163	2.62525	-0.62389	-
0.154077	1.55655	-0.158636	BLOC1S5
0.153998	2.15008	-0.570008	-
0.153916	2.4483	-1.59003	-
0.153877	5.58392	-1.344	ADGRL2
0.153871	1.50081	-0.224592	-
0.153828	1.88585	-0.528609	-
0.153634	1.80311	-0.239287	ADAMTS2
0.153629	1.73404	-0.247971	-;SH3GLB1
0.153625	1.55614	-0.729784	NEDD4L;Nedd4l
0.153623	1.64185	-0.625965	Tmtc2
0.153467	1.74221	-0.259998	-
0.153446	1.90611	-0.172234	Cobl
0.153422	2.02531	-0.451484	-
0.153322	1.71682	-0.56464	-
0.153226	1.5228	-0.351074	-
0.153085	2.76127	-1.48597	SLC44A5
0.153073	3.17648	-1.63087	LHX8;SLC44A5
0.153038	1.9461	-0.745703	EPS8
0.152997	3.00079	-1.44275	LHX8;SLC44A5
0.15298	1.91558	-0.205172	-
0.152947	5.0986	-2.13841	-
0.152833	1.69226	-0.267845	-
0.152795	1.92724	-0.861243	Tmtc2
0.152716	2.17828	-0.132536	-
0.15268	1.55499	-0.643566	NEDD4L
0.15266	1.43446	-0.55915	EBF4;STRADA;IDH3B;NOP56;TMC2
0.152641	1.76193	-0.165137	SUCLG2
0.15264	1.95078	-1.43525	-
0.152508	2.06204	-0.527994	SPAG16
0.152338	1.95404	-0.583183	-
0.152208	18.6826	-1.6287	-
0.152148	1.94691	-0.316317	SYCP1
0.152021	1.86564	-1.4187	OR4P4
0.151925	20.5102	-1.62891	-
0.151822	2.9491	-1.35123	ADGRL2
0.151799	3.20162	-1.60391	LHX8
0.151773	1.59363	-0.335162	SLC40A1
0.1516	1.62578	-0.191791	Dnajb9;THAP5
0.15152	1.50739	-0.2324	ALAS1;TLR9;TWF2;Ppm1m;Wdr82;AP1AR
0.15151	1.73596	-0.575138	EBF4;STRADA;IDH3B;NOP56;TMC2
0.151357	1.73176	-0.239141	-
0.151302	1.89048	-0.637083	-
0.151218	1.89779	-0.0922069	MAN2A1
0.151198	2.3169	-1.30419	MOV10;Rhoc;PPM1J
0.151067	2.16416	-0.269575	AIP
0.151032	2.45188	-1.28847	-
0.150943	1.81445	-0.677522	PDZD2
0.150888	1.85338	-0.533037	PSMG1;BRWD1
0.150797	1.71833	-0.435966	SUCLG2
0.150652	2.34612	-0.991518	Zmym4
0.150506	2.7711	-1.85648	BMPR2
0.150333	2.31224	-0.60625	SHB;SLC25A51;Dcaf10
0.150287	1.39901	-0.325927	GLMN;RPAP2
0.150188	1.76309	-0.215077	-
0.150174	1.79327	-0.179858	SUCLG2
0.149947	1.60788	-0.314725	-
0.149808	15.7023	-1.55073	GNAT3;GNAT3
0.149671	1.71774	-0.117518	GOLGA1;ARPC5L;RPL35;WDR38
0.149601	1.83887	-0.445994	-
0.149581	2.66402	-0.931953	-
0.149471	1.62375	-0.249009	Soga3;YBX1;ECHDC1
0.149445	2.03264	-0.654523	RALBP1;PPP4R1
0.14933	1.5959	-0.546099	WAC
0.149209	2.2777	-0.33313	SHB;SLC25A51
0.149204	3.46957	-2.0781	BMPR2;FAM117B
0.149171	3.01538	-1.98107	BMPR2
0.148902	1.90129	-0.561066	SUCLG2
0.148801	8.89262	-2.22306	-
0.148709	1.45143	-1.22847	BLOC1S5
0.148663	2.25148	-0.581397	-
0.148663	2.25148	-0.581397	-
0.148663	2.25148	-0.581397	-
0.148557	1.56236	-0.413733	-
0.148554	2.45952	-0.903702	PIP5K1C;CACTIN;TBXA2R;HMG20B;MFSD12;Fzr1
0.1485	2.09041	-0.254065	AIP;Dnajb9;THAP5
0.14847	1.87581	-0.305134	ADAMTS2
0.148282	3.92486	-2.22112	NCL;NMUR1
0.148001	2.05672	-0.296224	AIP;Dnajb9
0.147901	3.72397	-1.55987	SNTB1
0.147888	1.79625	-0.149131	SUCLG2
0.147834	1.51824	-0.281135	B4galt6;TTR
0.14778	1.84131	-0.191442	SUCLG2
0.147761	1.90574	-0.237954	-
0.147668	2.24109	-0.978537	-;GLMN;RPAP2
0.147565	1.5383	-0.848311	-
0.147448	1.56019	-0.182808	-
0.147389	2.86499	-1.85595	BMPR2
0.147215	1.87164	-0.304482	RAB12;Mtcl1
0.147212	2.08819	-0.493556	-
0.147071	1.95623	-0.35051	-
0.147066	1.81748	-0.154528	SUCLG2
0.147034	1.75185	-0.100001	HINT1
0.146907	1.74773	-0.195129	PTPRM;RAB12
0.146742	1.81078	-0.10745	SPAG16
0.1467	1.69984	-0.635541	-
0.146634	1.66145	-0.181244	GOLGA1;ARPC5L;RPL35;WDR38;OLFML2A;OLFML2A
0.146462	1.92832	-0.303771	-
0.146337	2.51533	-0.562518	-
0.146189	1.7874	-0.239677	-
0.146187	1.70906	-0.805549	CCDC91
0.146183	1.72085	-0.0953441	HINT1
0.145923	2.24304	-0.751663	HCN1
0.145884	8.95163	-2.3208	-
0.145877	1.9139	-0.25223	-
0.14574	1.51988	-0.530376	NEDD4L
0.145613	1.65465	-0.106777	-
0.145563	2.69702	-1.2647	-
0.145526	1.50877	-0.107888	UQCRC2
0.145469	1.44593	-0.0919536	B4galt6;TTR
0.14538	1.76732	-0.402411	-;-;CDHR1
0.145238	1.74366	-0.731952	-
0.14508	2.53487	-0.200043	SCAF11;ARID2
0.145017	2.06954	-0.56464	CEP57L1;-
0.144952	1.50572	-0.172529	-
0.144844	1.99995	-0.15649	AIP;Dnajb9;THAP5
0.144811	1.76864	-0.162075	Mob4
0.144783	18.0058	-1.18514	GNAT3;GNAT3
0.144718	1.70574	-0.492351	-
0.144605	1.47915	-0.0828558	Vav1
0.144551	2.28109	-0.708273	GPBP1L1;TMEM69;IPP
0.144354	1.77396	-0.504184	PDZD2
0.144217	2.03617	-0.685833	PLXDC2;Rps15a
0.144063	2.0749	-1.53395	-
0.144046	4.5782	-1.65365	Diablo;B3GNT4;LRRC43;-
0.143994	1.61884	-0.413039	SLC12A2
0.143678	2.15732	-0.788491	HCN1
0.14361	2.44705	-1.33409	CSMD1
0.143485	1.87104	-0.662041	-
0.143454	2.30178	-0.785506	-
0.143415	1.59475	-0.10487	-;Ank3
0.143218	4.51699	-2.1575	-
0.143132	1.92731	-0.372738	-
0.143083	3.71738	-1.93702	-
0.14302	1.88532	-0.571645	BAMBI;WAC
0.142926	1.61388	-0.10011	EPS8
0.142864	2.31843	-0.610736	UBXN11;SH3BGRL3;CEP85;CATSPER4
0.142849	1.77847	-0.236605	RAB12;Mtcl1
0.142847	4.94621	-1.70944	Diablo;B3GNT4;LRRC43;-
0.142793	2.84715	-1.21055	DAB2IP;DAB2IP
0.142643	2.9757	-1.4996	ADGRL2
0.142633	2.40995	-1.23494	CSMD1
0.142616	2.01509	-0.439666	CHCHD6;-;CHST13;-
0.142615	2.31545	-1.17762	CSMD1
0.142219	2.35502	-1.45387	PLXDC2;Rps15a
0.142095	2.41776	-0.229418	SETD5;THUMPD3
0.142037	1.52435	-0.219975	Zc3h13
0.14188	1.48223	-0.483396	-
0.141682	1.53618	-0.378784	UBN1;PPL;SEC14L5
0.141617	1.75305	-0.885753	ETAA1
0.14151	1.93134	-0.785861	-
0.141317	1.78871	-0.404762	-
0.141286	3.67019	-1.24564	VPS33A;Diablo;B3GNT4;LRRC43;-
0.141253	1.5288	-0.553558	WAC
0.141246	1.8731	-0.316835	-;GLMN;RPAP2
0.141202	1.61481	-0.15263	-
0.141196	1.61612	-0.33403	DKK2
0.141013	1.57163	-0.192428	NXN;TIMM22;ABR
0.140988	3.77361	-1.20132	VPS33A;Diablo;B3GNT4;LRRC43;-
0.140915	4.42123	-0.947499	-
0.140765	3.43837	-1.8726	-
0.140745	1.69293	-0.225409	KCND2;TSPAN12
0.14069	1.51381	-1.0001	-
0.140669	1.67371	-0.252947	-
0.140566	2.98328	-1.5899	LHX8;SLC44A5
0.140513	1.6429	-0.218893	GOLGA1;ARPC5L;RPL35;WDR38;OLFML2A;OLFML2A
0.140503	1.80729	-0.228958	Etf1;HSPA9;CTNNA1
0.140371	1.72023	-0.529382	-
0.140346	1.84476	-0.624723	-
0.140346	1.43147	-0.105654	-
0.140289	4.269	-2.18272	-
0.140285	3.50696	-2.0314	NCL;NMUR1
0.140264	2.17781	-0.992852	PROM1
0.140244	1.87508	-0.632604	BAMBI;WAC
0.140199	3.1924	-1.72552	LHX8
0.13996	3.10355	-1.73254	LHX8;SLC44A5
0.139878	1.91389	-0.743396	DIO3
0.139831	1.62169	-0.162556	PBX3
0.139778	10.7848	-2.12819	GNAT3;GNAT3
0.13967	1.43378	-0.107875	KCND2
0.139594	2.19628	-0.785491	-
0.139387	2.56285	-0.646128	LHX8
0.139381	1.9181	-0.48264	-;GLMN;RPAP2
0.139194	2.58981	-0.904953	-
0.139087	1.88668	-0.534675	-
0.139038	2.35383	-1.30426	ADGRL2
0.138907	2.1377	-1.06751	SEPT12;ROGDI;GLYR1;UBN1
0.138897	3.97565	-0.222164	PIK3R3
0.138644	1.63359	-0.20508	UQCRC2
0.13859	2.51078	-1.10257	PRMT5;REM2;LRP10;MMP14;SLC7A7
0.138575	2.83498	-1.47534	-
0.138409	2.37816	-0.915129	PRMT5;REM2;LRP10;MMP14;SLC7A7
0.138284	1.7332	-0.285792	KCND2;TSPAN12
0.138208	1.49449	-0.353283	TNKS
0.138189	2.65076	-1.03689	DAB2IP;DAB2IP
0.138143	1.63423	-0.10741	-;SH3GLB1
0.138014	1.64996	-0.160272	NPNT
0.137945	1.40161	-1.03011	-
0.137705	1.79961	-0.132447	SIM2
0.137679	1.90246	-0.79243	-
0.137669	2.04767	-1.00322	-
0.137289	1.85201	-0.236989	-
0.137276	2.08525	-0.486953	TRDN;CLVS2;-
0.137252	1.73198	-0.915846	CCDC91
0.13702	1.92222	-0.687645	BLOC1S5
0.13702	1.82622	-0.230856	MP68;TDRD9;RD3L
0.136951	2.63114	-1.3168	-
0.136907	3.43471	-1.8839	-
0.13682	1.4538	-0.101541	-
0.136685	2.05899	-0.170358	SHB
0.136673	2.27862	-0.95478	CEP57L1;-
0.136571	3.35992	-2.0398	BMPR2;FAM117B
0.136561	2.1211	-0.756553	CEP57L1;-
0.136523	2.77021	-1.4753	PSMD10
0.136503	1.98079	-1.31731	-
0.136503	1.98079	-1.31731	-
0.136503	1.98079	-1.31731	-
0.136451	2.01509	-0.887287	LHFPL4;SETD5
0.136447	1.52433	-0.363592	-
0.136447	1.52433	-0.363592	-
0.136447	1.52433	-0.363592	-
0.136377	5.77698	-1.95262	-
0.136339	1.43966	-0.484982	-
0.136339	1.43966	-0.484982	-
0.136194	1.86167	-0.390948	GGTA1
0.136163	1.67421	-0.161786	NPNT
0.136139	1.4628	-0.221118	KCND2
0.136044	1.62834	-0.357676	Tmtc2
0.135991	2.91434	-0.83627	VPS33A;Diablo;B3GNT4;LRRC43
0.135938	3.26734	-1.6608	PHF14
0.135921	1.46644	-0.165583	Dnm3
0.135823	1.65924	-0.184284	EPS8
0.135815	1.78251	-0.279251	-;-
0.135751	2.28055	-1.19885	SLC44A5
0.135719	2.11914	-0.529228	TTLL11;DAB2IP;DAB2IP
0.13563	1.56684	-0.185004	Tmtc2
0.135408	1.63641	-0.11978	-
0.135367	1.42227	-0.988466	-
0.135339	1.62438	-0.307531	Ccdc6
0.135293	1.6204	-0.261056	PDZD2
0.135286	1.9466	-0.492516	ADAMTS2
0.135243	2.25765	-0.487779	-
0.135169	2.91468	-1.86135	FANCC
0.135078	1.61843	-0.257414	Tmtc2
0.135022	2.10558	-1.15247	MOV10;Rhoc;PPM1J
0.134981	1.47237	-0.356813	NEDD4L;Nedd4l
0.134932	1.94683	-0.87975	-
0.134817	1.66797	-0.102335	-
0.134487	1.96242	-0.676873	-
0.13441	1.54736	-0.300071	SLC28A1
0.134393	2.55658	-1.14451	FSIP2
0.134392	1.54876	-0.486729	Dnm3;Dnm3
0.134312	2.2483	-1.32367	ADGRL2
0.134261	1.46111	-0.166604	CSGALNACT2;RASGEF1A
0.134261	1.68772	-0.374287	-
0.13424	1.39765	-0.124219	PDGFD
0.133961	2.25606	-1.32368	ADGRL2
0.133938	1.48684	-0.881169	-
0.133921	1.49247	-0.277817	UBN1;PPL;SEC14L5
0.133851	1.62041	-0.347204	-
0.13375	1.80215	-0.521837	-
0.133626	8.93185	-1.82579	G2E3;SCFD1
0.133626	8.93185	-1.82541	G2E3;SCFD1
0.133594	2.46525	-0.952297	PIP5K1C;CACTIN;TBXA2R;HMG20B;MFSD12;Fzr1
0.133454	1.9684	-0.407355	ADAMTS2
0.133365	2.50845	-0.0929269	CHST15
0.133279	1.73504	-0.121413	KCP;IRF5;TNPO3
0.133262	1.977	-0.59191	-;GLMN;RPAP2
0.133087	1.46491	-0.346703	WAC
0.133012	4.40516	-1.25311	ADGRL2
0.132955	1.58972	-0.659492	RASGEF1A
0.132776	2.64094	-1.36494	-
0.132758	2.04662	-0.443704	triqk
0.132572	1.82517	-0.73301	-
0.132408	1.64575	-0.304705	-
0.132392	2.74697	-1.87606	FANCC
0.132387	1.44535	-0.316436	DNAH10
0.132321	1.92361	-0.252388	CALCA;CAPZA1;Rpl17
0.132247	1.95039	-0.822575	-
0.132246	1.8636	-0.727894	-
0.132183	1.85874	-0.715629	-
0.132157	1.93813	-0.107111	-
0.132123	1.56933	-0.185658	Etf1;HSPA9;CTNNA1
0.132032	1.71217	-0.15771	TAF2;DSCC1
0.131956	1.5878	-0.672137	RASGEF1A
0.131932	1.68792	-0.146053	BLOC1S5
0.131921	1.73396	-0.343704	GGTA1
0.131815	1.60722	-0.272343	-
0.131773	1.77677	-0.454593	NPNT
0.131771	1.82775	-0.351826	-
0.131738	1.50844	-0.376165	C8orf89
0.131704	1.99284	-0.726024	Rps15a
0.131668	2.50682	-1.60495	NCL;NMUR1
0.131612	1.85471	-0.82075	-
0.131506	2.40015	-0.548325	AIP
0.131256	2.10493	-1.19669	CRYBB2;GRK3
0.131149	2.02612	-0.682418	-
0.131099	2.50496	-1.10082	FSIP2
0.131032	1.45684	-0.326124	TNKS
0.130676	1.62355	-1.45092	BLOC1S5
0.130619	6.17988	-1.7332	G2E3
0.130581	1.54217	-0.290763	Gng2
0.130575	1.57107	-0.617177	RASGEF1A
0.130543	1.70432	-0.193607	MP68;TDRD9;RD3L
0.130495	2.29593	-0.984642	SLIT1
0.13049	1.98862	-0.61961	SLIT1;SLIT1;GTF2A2
0.13043	4.15535	-2.14228	-
0.130389	1.75707	-0.398587	-
0.130361	3.19036	-1.94509	BMPR2;FAM117B
0.130327	2.50281	-0.114271	CHST15
0.130307	3.28844	-1.70533	PHF14
0.130292	1.77802	-0.531673	BAMBI;WAC
0.130276	2.50778	-0.850141	DAB2IP;DAB2IP
0.130261	2.0021	-0.831559	-
0.130249	5.35396	-2.11743	UGT2C1
0.130097	1.92705	-0.363569	-
0.130081	1.57904	-0.736999	RASGEF1A
0.129853	1.4486	-0.341106	Dnm3
0.129835	1.69343	-0.321784	STRADA;IDH3B;NOP56;TMC2
0.129784	1.55075	-0.326788	SLC28A1
0.129775	1.75858	-0.292101	WASHC3;PARPBP
0.129748	1.99485	-1.047	CAPZA1;MOV10;Rhoc;PPM1J
0.129675	2.26997	-1.28561	ADGRL2
0.129607	1.98331	-0.825025	PROM1
0.129507	1.88434	-0.308297	TTLL11;DAB2IP
0.129453	2.48463	-0.0968827	CHST15
0.129433	1.79234	-0.384686	GDA
0.129383	1.85522	-1.08959	PAPSS1
0.129361	2.00128	-0.722421	-
0.129314	1.64325	-0.910213	EPHA6
0.129292	1.61362	-0.382686	-
0.129289	2.2051	-0.934921	-
0.129198	1.82442	-0.390154	SLC44A5
0.129177	1.55119	-0.381907	Gng2
0.129164	1.73763	-0.221227	-
0.129047	2.28686	-0.956874	SLIT1;GTF2A2
0.128932	4.00421	-2.24335	-
0.128893	1.50618	-0.349754	Zc3h13
0.128876	1.52681	-0.254541	ALPK3;SLC28A1
0.128823	1.74783	-0.459269	BAMBI;WAC
0.12882	1.45658	-0.175961	-;ARMC2
0.128765	5.07171	-0.499749	-
0.128736	1.48541	-0.181958	-
0.128735	1.70456	-0.334343	-;VPS36;THSD1
0.128696	1.70287	-0.0976707	SIM2
0.128585	2.58118	-1.18887	Tapt1
0.128555	1.54867	-0.141713	ZNF703;ERLIN2
0.128504	3.01677	-0.934432	-
0.128447	1.49545	-0.32891	-;VPS36;THSD1
0.128315	1.39643	-0.0802316	ALPK3;ALPK3;SLC28A1
0.128142	1.93464	-0.0854677	PDSS2
0.128059	1.51779	-0.42914	PDGFD
0.128058	1.99678	-0.592834	SLIT1;SLIT1;GTF2A2
0.128045	1.6775	-0.464318	-
0.128019	1.97077	-0.568309	-
0.128015	2.60202	-1.22556	Tapt1
0.127906	2.35151	-1.62952	FANCC
0.127873	7.1997	-1.42206	-
0.127855	1.64605	-0.857556	CCDC91
0.127805	1.62618	-0.204707	-
0.127768	1.7183	-0.264237	KCND2
0.127759	1.734	-0.181673	WASHC3
0.127596	1.98826	-1.45505	FSIP2
0.127528	2.01627	-0.477141	-;-
0.127483	1.97579	-0.772691	PPP4R1
0.127471	1.64817	-0.398687	USP38
0.127439	2.43592	-1.16896	WNT8B;Btf3;SEC31B
0.127416	2.5309	-1.26294	WNT8B;Btf3;SEC31B
0.127337	2.17314	-0.328987	SHB
0.127169	2.39563	-1.01343	-
0.127157	1.71509	-0.234266	KCND2
0.127079	1.59761	-0.101318	Stpg2;DFFA
0.126966	6.70307	-2.44433	OR51B5;HBE1;HBE2;HBE1;-
0.126961	4.82852	-0.172906	PIK3R3
0.126941	1.60722	-0.123805	Mob4
0.126787	1.78277	-1.14299	-
0.126773	1.98366	-0.762729	PPP4R1
0.126726	1.736	-0.688808	PDZD2
0.126673	1.56834	-0.227126	-
0.126658	1.77156	-0.800248	-
0.126611	3.33271	-1.73363	PHF14
0.126574	1.4635	-0.33737	CSGALNACT2;RASGEF1A
0.126516	2.11999	-1.46275	-
0.126467	1.52627	-0.285802	-
0.126333	6.50516	-1.68043	CSF2;ACSL6
0.126291	1.6371	-0.421588	-
0.126249	1.42359	-0.121381	UBN1;PPL;SEC14L5
0.126238	1.81693	-0.450083	GDA
0.126153	2.49994	-1.07803	Tapt1
0.126072	3.57785	-1.83316	PUS1;ULK1;MMP17
0.126029	2.47134	-1.20251	WNT8B;Btf3;SEC31B;NDUFB8
0.125989	2.25009	-0.393359	SETD5;THUMPD3
0.125912	1.70923	-0.167483	RAB12;Mtcl1
0.1259	3.5234	-1.68946	CSF2;ACSL6
0.125893	1.94569	-0.548858	SLIT1;SLIT1;GTF2A2
0.125884	1.48531	-0.480396	WAC
0.12585	2.14077	-1.35648	CRYBB3;CRYBB2;GRK3
0.125822	5.67476	-1.77079	CSF2;ACSL6
0.125804	1.53028	-0.149795	ZNF703;ERLIN2
0.125801	1.76804	-0.812029	-
0.125699	1.7852	-0.629729	LHFPL5;SRPK1
0.125668	5.92411	-1.77248	CSF2;ACSL6
0.125556	1.44619	-0.178585	ALPK3;ALPK3;SLC28A1
0.125553	1.47813	-0.302602	PDGFD
0.125551	1.40306	-0.150582	-
0.125536	2.05823	-0.793008	CEP57L1;-
0.125522	1.72742	-0.411316	WAC
0.125486	1.70689	-0.636915	PDZD2
0.125409	2.02199	-1.29156	PAPSS1
0.125406	3.54274	-1.71417	CSF2;ACSL6
0.125351	1.68158	-0.744847	PBX3
0.125336	1.95231	-1.09797	YBX1;ECHDC1
0.125332	1.65621	-0.404208	USP38
0.125326	1.77905	-0.267581	-
0.125088	1.45966	-0.309969	Dnm3;Dnm3
0.125019	1.96159	-1.24243	PRMT1;NCL;NMUR1
0.124988	1.81704	-0.686723	-
0.124982	1.79986	-0.345931	SLC44A5
0.124909	2.99067	-1.95237	FANCC
0.124856	1.74663	-0.511657	BAMBI;WAC
0.124856	1.97192	-0.655	WNT8B;Btf3;SEC31B
0.124837	2.11794	-0.456004	-;SLIT1
0.124834	2.58061	-1.81869	FANCC
0.124817	1.80664	-0.179563	-
0.124748	1.57091	-0.1111	SIM2;Hlcs
0.124702	1.52084	-0.775746	CSGALNACT2;RASGEF1A
0.124675	3.26711	-1.79453	-
0.12467	1.7584	-0.141733	ADAMTS2
0.124654	1.65153	-0.329968	Zswim5
0.124583	1.91631	-0.686819	-
0.12458	1.56136	-0.319797	-;ARMC2
0.124575	1.9098	-0.137065	SYCP1
0.124546	5.48898	-1.86892	GNAT3;GNAT3
0.124503	2.43091	-0.91631	PIP5K1C;CACTIN;TBXA2R;HMG20B;MFSD12;Fzr1
0.124497	1.65418	-0.31181	KCP;IRF5;TNPO3
0.124494	1.97663	-0.917227	BLOC1S5
0.124443	2.82058	-0.65453	-
0.124443	2.82058	-0.65453	-
0.124439	1.43112	-0.229114	ANKS1A;TCP11
0.12442	1.8195	-0.716048	-
0.124419	2.19528	-1.46138	Kiaa1671;CRYBB3;CRYBB2
0.124216	1.74727	-0.378434	UQCRH
0.124044	1.48646	-0.520787	B4GALNT2;GNGT2;ABI3
0.124026	3.91866	-2.23149	-
0.123966	1.93522	-1.33297	PAPSS1
0.123945	2.35609	-0.852301	JAZF1;TAX1BP1
0.123925	2.53501	-1.81283	FANCC
0.12388	2.00262	-0.60003	APC
0.123863	3.28472	-1.68184	PUS1;ULK1;MMP17
0.123858	1.57467	-0.252251	-
0.123822	2.09493	-0.902856	SLIT1;SLIT1;GTF2A2
0.123786	1.79966	-0.525134	-
0.123742	2.07622	-0.926973	SFSWAP
0.12371	1.69274	-0.788515	PAPSS1
0.123682	11.3994	-1.30732	-
0.12368	3.89384	-1.36109	G2E3
0.123649	5.75227	-1.7831	CSF2;ACSL6
0.123582	2.04814	-0.843744	CSMD1
0.123526	1.73865	-0.189008	NEK5;-;VPS36
0.12352	2.01071	-0.392995	-;SLIT1;SLIT1
0.123491	1.55172	-0.753249	RASGEF1A
0.123455	2.06044	-0.640473	APC
0.12345	2.07579	-0.719459	-
0.123326	2.99729	-1.12251	ATF7;TARBP2;Map3k12;Pcbp2;Prr13
0.123304	1.87913	-1.32709	PAPSS1
0.123271	1.61714	-0.101872	-
0.123262	1.64279	-0.145389	USP38
0.123238	1.46306	-0.490389	-
0.123227	2.13873	-0.844921	SLIT1;GTF2A2
0.123186	1.65851	-0.521219	MKLN1;PODXL;-
0.12313	2.72128	-1.30343	SNTB1
0.123036	1.4056	-0.333495	-
0.122866	1.78609	-0.312121	TMEM131
0.12273	3.022	-0.533079	LHX8
0.122721	2.39666	-1.18678	Tapt1
0.122715	2.0894	-0.894942	SLIT1;SLIT1;GTF2A2
0.1227	1.69345	-0.147368	SCAI
0.122593	1.72135	-0.115832	UNC93A;TTLL2;TCP10;Gpr31
0.122585	1.78797	-0.477827	-
0.122528	6.01331	-2.20428	OR51B5;HBE1;HBE2;HBE1
0.122472	2.01565	-1.48857	FSIP2
0.122428	2.17095	-1.05117	-
0.122375	3.77577	-2.12019	-
0.122326	1.83735	-0.770484	-
0.122269	1.72909	-0.120529	TTLL11;DAB2IP
0.122208	3.32572	-0.740153	CDH9
0.122108	2.56799	-1.92436	FSIP2
0.122084	1.72263	-0.355309	Supt20h;EXOSC8;ALG5
0.122057	1.71561	-0.332199	-
0.122053	2.86445	-1.75734	BMPR2;FAM117B
0.122038	1.45366	-0.0860801	Gng2
0.122017	1.77658	-0.361751	Stpg2;DFFA
0.122017	1.77658	-0.361751	Stpg2;DFFA
0.121912	1.39142	-0.177426	NRXN3
0.121803	2.03911	-0.852796	-
0.121647	1.96713	-0.544696	SLIT1;SLIT1;GTF2A2
0.12164	2.95609	-1.78074	SEPT3;NAGA;-;NDUFA6;-;CYP2D14
0.121589	1.44364	-0.0959109	ANKS1A;TCP11
0.12155	1.68926	-0.909359	PAPSS1
0.121535	1.8382	-1.2852	-
0.121527	1.85053	-0.274645	SNAI3;RNF166;-;PIEZO1;-
0.121479	1.6039	-0.124622	GAPDH
0.121329	1.49934	-0.114417	-
0.121324	1.58289	-0.455146	-
0.121253	1.49883	-0.268814	SUCLG2
0.121147	5.3683	-1.95252	-
0.12111	2.27416	-0.554027	DAB2IP;DAB2IP
0.121065	3.21024	-1.70801	CSF2
0.121024	1.68395	-0.320599	-
0.121021	1.99742	-0.373845	-;SLIT1;SLIT1
0.121018	2.81798	-1.64113	FAM117B
0.120972	1.3957	-0.407028	-
0.120852	2.03714	-0.697104	-
0.120808	2.33268	-1.12605	Tapt1
0.120784	2.9527	-1.71904	SEPT3;NAGA;-;NDUFA6;-;CYP2D14
0.120599	2.49166	-1.23877	FSIP2
0.12056	2.84597	-0.734065	ATF7;TARBP2;Map3k12;Pcbp2;Prr13
0.120542	1.84896	-0.966629	PBX3
0.120493	4.83474	-2.00438	OR51B5;HBE1;HBE2;HBE1
0.12049	2.62939	-1.22589	Tapt1
0.120478	1.76573	-0.525154	-
0.120472	1.85847	-0.763686	-
0.120465	5.79682	-1.51757	-
0.120414	1.65182	-0.502495	-
0.120414	1.65182	-0.502495	-
0.120337	1.54793	-0.862273	-
0.12027	1.86504	-0.568015	WNT8B;Btf3
0.120188	2.73056	-1.58752	BMPR2;FAM117B
0.120178	1.7591	-0.343635	-;ARMC2
0.120146	2.16341	-0.959642	FSIP2
0.120093	1.39528	-0.124491	OR4P4
0.120009	2.46812	-1.05865	Tapt1
0.119991	2.13667	-0.975196	-
0.119908	2.58936	-0.811078	-
0.119851	1.70666	-0.261498	GDA
0.119788	1.54892	-0.722796	-
0.119785	3.18388	-1.53911	PUS1;ULK1;MMP17
0.119755	2.28723	-0.415973	VPS33A;Diablo;B3GNT4;LRRC43
0.119713	4.81744	-1.71167	GNAT3
0.119526	1.81978	-0.0935546	CLVS2;-;-
0.119503	2.22421	-1.293	TMEM62;EPB42
0.119477	2.34211	-1.03352	Tapt1
0.119397	4.21896	-1.66499	CSF2;ACSL6
0.119242	2.58222	-1.43726	SEPT3;NAGA;-;NDUFA6;-;CYP2D14;CYP2D14
0.119234	2.06212	-0.674931	SFSWAP;YME1L1
0.1192	2.41244	-0.42172	ATF7;TARBP2;Map3k12;Pcbp2;Prr13
0.119151	3.10613	-1.38407	MMP17;SFSWAP
0.119125	1.72927	-0.486331	WAC
0.119114	1.6713	-0.18031	SLC44A5
0.119087	1.95391	-0.912152	DHX15
0.119077	1.87293	-0.399834	FAM102B
0.118958	1.71888	-0.102067	-
0.118916	1.79346	-0.65846	SEPT12;ROGDI;GLYR1;UBN1
0.118868	5.77227	-1.2286	Ppp3r1;PNO1;WDR92
0.118864	1.53802	-0.0810502	SLC12A2
0.118793	3.10561	-1.55688	PUS1;ULK1
0.118538	8.91939	-1.03388	Ppp3r1;PNO1
0.118459	1.89278	-0.355562	-
0.118416	1.89869	-0.836129	CRYBB2;GRK3
0.118249	1.70136	-0.621119	-
0.118242	1.896	-0.677925	PANX1
0.118234	2.04821	-0.681457	SFSWAP;YME1L1
0.118192	1.65734	-0.184121	-
0.118148	2.31321	-1.13429	WNT8B;Btf3;SEC31B;NDUFB8;HIF1AN
0.118139	2.19886	-0.277044	PDSS2;PDSS2
0.118136	1.7695	-0.605782	Zmym4
0.117854	2.41655	-1.4369	BAD;GPR137;Kcnk4;Esrra;TRMT112;PRDX5;CCDC88B;Rps6ka4
0.117836	4.06273	-1.87323	OR51B5;HBE1;HBE2
0.117826	1.46845	-0.0973184	RPL18A;JAK3;INSL3;B3GNT3;FCHO1
0.117808	1.98856	-0.922948	-
0.117724	2.03751	-0.622682	SFSWAP;YME1L1
0.117719	1.67944	-0.147125	-
0.117676	2.49404	-0.57752	-
0.117615	1.57635	-0.47826	-
0.117508	1.50841	-0.189524	-
0.117453	1.83063	-0.64907	Rps15a
0.117423	3.33047	-1.27793	-
0.117423	3.33047	-1.27793	-
0.117423	3.33047	-1.27793	-
0.117423	3.33047	-1.27793	-
0.117423	3.33047	-1.27793	-
0.11737	1.70848	-0.183414	-
0.117026	1.95945	-0.615198	-
0.116994	1.77732	-0.112657	MVD;SNAI3;RNF166;-;PIEZO1
0.116994	6.67287	-0.924691	PIK3R3
0.116979	6.06417	-1.13321	RAB17;PRLH;MLPH
0.116979	6.06417	-1.13321	RAB17;PRLH;MLPH
0.116979	6.06417	-1.13321	PRLH;MLPH
0.116979	6.06417	-1.13321	MLPH
0.116979	6.06417	-1.13321	MLPH;CDC7
0.116973	4.7849	-1.7349	CSF2;ACSL6
0.116941	1.75638	-0.31182	-
0.116889	2.65295	-0.256401	SOCS2
0.116776	1.65991	-0.448221	NAP1L1
0.116732	2.7343	-1.77814	FANCC
0.116677	2.20992	-1.35226	Snrpd2
0.116674	1.86727	-0.587297	SLC44A5
0.116657	3.25579	-2.10279	FANCC
0.116655	2.74077	-0.254114	SOCS2
0.116571	2.12151	-0.823285	SLIT1;GTF2A2
0.116552	7.3619	-2.00165	B3GNT4;LRRC43;-
0.116544	1.52725	-0.522619	-
0.116534	2.40988	-1.73818	-
0.116474	1.73287	-0.529516	-
0.116403	2.30291	-1.78957	FSIP2
0.116346	2.30131	-1.02613	FSIP2
0.116336	1.63921	-0.106576	IDH3B;NOP56;TMC2
0.116297	2.00564	-1.41709	-
0.116294	5.16168	-0.711857	GPCPD1
0.116251	1.40744	-0.465624	-
0.116246	1.64888	-0.43635	SYCP1
0.116219	1.67935	-0.344721	-
0.116178	1.62217	-0.158783	STRADA;IDH3B;NOP56;TMC2
0.116072	1.57403	-0.50548	Stpg2;DFFA
0.11607	2.09446	-0.860996	-
0.115991	3.2103	-1.39528	SF3A3;FHL3;-;Pou3f1
0.115893	3.05159	-1.17537	-
0.11589	1.78572	-0.578298	Zmym4
0.115869	1.91619	-0.166566	-
0.115835	2.21499	-1.44354	Kiaa1671;CRYBB3;CRYBB2
0.115803	2.25021	-1.06743	WNT8B;Btf3;SEC31B;NDUFB8;HIF1AN
0.115767	1.99536	-0.082107	-
0.115765	1.59956	-0.59306	-
0.115719	2.37655	-0.962899	-
0.115686	2.31248	-0.83046	-
0.115675	2.38034	-0.300494	-
0.115531	5.52562	-0.762014	GPCPD1
0.115467	1.74693	-0.337729	HCN1
0.115407	1.59342	-0.362466	-
0.11539	1.90063	-0.407166	PLEK;CNRIP1
0.115367	1.63633	-0.394637	Zswim5
0.115363	5.23681	-0.71184	GPCPD1
0.115359	4.06151	-2.01807	FHL3;-;Pou3f1
0.115357	1.40003	-0.374109	-;VPS36;THSD1
0.115348	1.92608	-0.862056	SFSWAP;YME1L1
0.115345	2.32721	-1.70384	-
0.115335	1.68461	-0.986959	-
0.115244	3.9831	-0.182887	Ppp3r1
0.115182	1.4912	-0.201275	B4GALNT2;GNGT2
0.115175	1.86373	-0.674498	SLC44A5
0.115172	1.59535	-0.123835	MN1;MN1;Pitpnb
0.115163	1.61799	-0.218635	APCDD1L
0.115154	2.12318	-0.718346	DHX15
0.115012	1.65885	-0.208756	Supt20h;EXOSC8;ALG5
0.114995	1.81085	-0.337227	NEDD9
0.114863	1.47742	-0.118005	MKLN1;PODXL;-
0.114853	2.031	-0.710611	SFSWAP;YME1L1
0.114844	2.20984	-0.877755	-
0.114753	1.69967	-0.167295	LHFPL4;SETD5
0.114689	2.06887	-1.05019	-
0.114642	1.63665	-0.262627	-
0.114634	1.77301	-0.214964	APC
0.114621	2.06707	-0.816631	-
0.114539	2.96913	-1.49433	PUS1;ULK1
0.114504	1.82371	-0.0967251	-
0.114437	2.50587	-1.38521	NCL;NMUR1;TEX44
0.114428	2.02485	-0.536134	THSD4
0.114351	2.13886	-0.922181	-
0.114191	2.43139	-0.890692	SFSWAP
0.114154	1.74784	-1.14228	-
0.11415	2.92591	-1.75388	-
0.114014	2.59403	-0.602781	-;CHAF1B
0.113985	2.10969	-0.350093	-
0.113926	4.64301	-2.3395	-;Pou3f1
0.113912	1.94139	-0.315844	PLEK;CNRIP1;Ppp3r1
0.113862	4.42943	-1.95901	OR51B5;HBE1;HBE2;HBE1
0.113843	3.56494	-1.6112	SF3A3;FHL3;-;Pou3f1
0.11384	2.02165	-0.417564	PIP5K1C;CACTIN;TBXA2R;HMG20B;MFSD12;Fzr1
0.113825	3.86441	-2.01525	-
0.113816	1.88454	-0.38974	TRDN;CLVS2;-
0.113776	5.11468	-0.711921	GPCPD1
0.113736	3.32375	-2.07621	FANCC
0.113706	1.80354	-1.14219	-
0.113686	1.90565	-0.328667	-;SLIT1;SLIT1
0.113649	2.58246	-1.44366	SEPT3;NAGA;-;NDUFA6;-;CYP2D14
0.113631	1.59793	-0.116321	SIM2;Hlcs
0.113614	2.08359	-0.831038	Tapt1
0.113595	3.09163	-1.50096	COPRS;UTP6;SUZ12
0.113577	1.6675	-0.0901274	WASHC3
0.113577	1.60074	-1.02464	-
0.113562	1.38843	-0.228645	PBX3
0.1135	1.5019	-0.451141	CTNNA2
0.113495	1.7805	-0.495988	PROM1
0.113492	1.65964	-0.132694	-
0.113464	1.79495	-0.282441	-
0.113424	1.65876	-0.430042	Anks1b
0.113358	2.91205	-1.39535	Ep400;PUS1;ULK1
0.113322	1.76374	-0.516719	-
0.113225	5.41809	-0.943854	ENAH
0.11316	2.02093	-1.43176	-
0.113157	1.47598	-1.17013	CCDC91
0.113115	1.96486	-0.754776	CSMD1
0.113097	2.22331	-0.974696	Tapt1
0.113015	2.03022	-0.864498	parn;BFAR;FKBP3;BFAR;PLA2G10
0.112976	1.50017	-0.65433	-
0.112936	2.54731	-1.55106	TMEM40;RAF1
0.11293	4.03552	-2.13444	-
0.112862	1.47245	-0.745426	Sel1l2
0.112854	2.35045	-1.02258	-
0.112821	1.68177	-0.592862	-
0.112815	1.82931	-0.208762	-
0.112777	1.85668	-0.567795	-
0.112773	21.842	-1.52978	P2RX7
0.112758	3.88623	-1.87914	FHL3;-;Pou3f1
0.112672	2.34187	-0.676273	-
0.112574	1.94369	-0.309098	CNRIP1;Ppp3r1
0.112557	1.91742	-0.36052	SLIT1;SLIT1;GTF2A2
0.112505	1.70854	-0.21313	Supt20h;EXOSC8;ALG5
0.112479	2.56551	-1.32639	Ctcf;-;ACD;PARD6A;ENKD1;C16orf86;GFOD2
0.112391	2.33416	-0.730556	MMP17;SFSWAP
0.11237	1.80189	-0.428901	HCN1
0.112275	1.87896	-0.642937	parn;BFAR;FKBP3;BFAR;PLA2G10
0.112275	1.70603	-0.230043	-
0.112217	2.17088	-0.986441	WNT8B;Btf3;SEC31B;NDUFB8;HIF1AN
0.112214	2.4193	-1.40421	-
0.11216	2.2451	-1.7319	-
0.112158	1.63603	-0.276081	KSR1
0.112108	2.66931	-0.492574	-
0.112054	1.62218	-0.279167	-
0.112054	2.09756	-0.306743	CLIP1;VPS33A;Diablo;B3GNT4;LRRC43
0.112044	1.81146	-0.586792	HCN1
0.112039	2.39945	-0.539782	AIP
0.11196	1.62456	-0.478501	-
0.11193	1.6977	-0.157125	HCN1
0.111837	2.0311	-0.668957	SFSWAP;YME1L1
0.111765	1.74325	-0.444781	-
0.111728	1.52946	-0.695658	-
0.111657	1.41418	-0.143208	MBNL1
0.111619	2.27269	-1.05423	Ctcf;-;ACD;PARD6A;ENKD1;C16orf86;GFOD2
0.111603	1.43755	-0.235665	TMPRSS11A;Tmprss11c
0.111564	21.4331	-1.6894	P2RX7;Ift81
0.111515	2.14611	-0.779691	-
0.111492	2.27873	-0.89524	WNT8B;Btf3;SEC31B;NDUFB8;HIF1AN
0.111486	4.5623	-1.55775	-
0.111467	3.92358	-2.1358	-
0.111457	1.8823	-1.27771	-
0.111457	1.63011	-0.559855	-
0.111392	1.60466	-0.558874	-
0.111288	1.44837	-0.293671	PBX3
0.111282	1.91341	-0.590441	parn;BFAR;FKBP3;BFAR;PLA2G10
0.111272	3.31165	-1.54243	ULK1;MMP17;SFSWAP
0.111197	2.60686	-1.54225	-
0.111129	1.68205	-0.506863	TMEM62;EPB42
0.111109	1.85754	-1.05995	SORL1
0.111065	2.07328	-0.341352	GPBP1L1;TMEM69;IPP
0.111048	2.51556	-1.35866	THSD4
0.111041	3.86314	-1.55423	-
0.111041	3.86314	-1.55423	-
0.111041	3.86314	-1.55423	-
0.111041	3.86314	-1.55423	-
0.111041	3.86314	-1.55423	-
0.110978	3.25912	-1.55208	GNAT3
0.110949	2.01912	-0.688772	-
0.110945	2.49277	-1.14889	Tapt1
0.110881	1.64917	-0.192935	Enpp7
0.110762	1.49067	-0.105105	-
0.110748	20.7876	-1.68897	P2RX7;Ift81
0.11074	3.19901	-2.11974	FANCC
0.110711	1.77489	-0.46646	RBPMS;GTF2E2
0.11071	1.55462	-0.460836	PAPSS1
0.110634	1.50155	-0.744942	PDGFD
0.110609	1.46578	-0.194586	KIR3DL1
0.110608	1.42638	-0.251794	MBNL1
0.110595	1.50505	-0.322392	-
0.110569	2.34821	-1.36843	-
0.110503	1.61258	-0.60668	-
0.110453	1.96804	-0.703379	YME1L1
0.11036	1.42593	-0.158814	MBNL1
0.110344	2.35329	-1.19716	Ctcf;-;ACD;PARD6A;ENKD1;C16orf86;GFOD2
0.110337	1.44496	-0.295224	PBX3
0.110321	1.86277	-0.593508	HCN1
0.110297	1.77419	-0.353847	-
0.110297	1.77419	-0.353847	-
0.110281	3.69978	-1.77059	OR51B5;HBE1;HBE2
0.110251	1.69797	-0.208038	-
0.110236	2.0184	-0.697582	KCNJ15;ERG;ERG
0.110145	1.67324	-0.157269	-
0.110056	1.50729	-0.536127	-
0.110049	1.88629	-0.293383	CNRIP1;Ppp3r1
0.110047	1.80063	-0.168783	Fgf10
0.109994	4.92556	-0.924515	PIK3R3
0.109992	1.78405	-0.256634	NEDD9
0.109914	1.65812	-0.376439	-
0.109877	1.6824	-0.254687	DIO3
0.109853	1.44802	-0.170582	MKLN1;PODXL;-
0.109795	2.92214	-1.93482	FANCC
0.109765	3.37656	-1.63049	OR51B5;HBE1;HBE2
0.109755	1.73261	-0.779065	-
0.1097	1.90422	-0.3537	-
0.1097	1.90422	-0.3537	-
0.109696	2.14278	-1.08448	Snrpd2
0.109687	1.63755	-0.142918	-
0.109607	1.46799	-0.475069	PDGFD
0.109579	2.43061	-1.00679	-
0.10957	2.01896	-0.49985	-
0.109548	1.66067	-0.498401	Snrpd2
0.109543	1.57603	-0.297305	-
0.10954	1.61473	-0.793563	DHX15
0.109523	1.55006	-0.398525	CNTFR;DNAI1;FAM219A
0.109495	1.77401	-0.10034	WASHC3
0.109445	1.40278	-0.108992	-
0.109423	1.8802	-0.247195	-
0.109393	1.70116	-0.428066	GRK3
0.109375	1.39244	-0.609912	CSGALNACT2;RASGEF1A
0.109372	2.02424	-1.00069	-
0.109357	2.4034	-0.809206	MMP17;SFSWAP
0.109339	1.82851	-0.709653	-
0.109339	1.82851	-0.709653	-
0.109332	1.61421	-0.462325	-
0.109319	2.29535	-1.14343	BAD;GPR137;Kcnk4;Esrra;TRMT112;PRDX5;CCDC88B;Rps6ka4
0.109307	2.57762	-1.56238	-
0.109304	1.49819	-0.134053	-
0.109296	4.90375	-0.924379	PIK3R3
0.10929	1.88356	-1.17462	SORL1
0.109234	2.39654	-0.266558	SOCS2
0.109204	1.95321	-0.675351	YME1L1
0.109195	1.79437	-0.121845	-
0.109144	1.8211	-0.669976	-
0.109143	2.00753	-1.00152	PID1
0.109117	1.47598	-0.2196	TMPRSS11A;Tmprss11c
0.109078	2.11258	-1.66173	FSIP2
0.109046	2.32515	-0.174796	-
0.109045	1.48754	-0.917878	-
0.109028	2.07548	-0.727183	SLIT1
0.109014	2.23152	-0.765825	WNT8B;Btf3;SEC31B;NDUFB8;HIF1AN
0.109009	3.22339	-2.0313	FANCC
0.108937	2.32423	-1.34504	CCDC91
0.108799	2.09295	-1.08374	Zmym4
0.108782	2.39374	-0.375512	ATF7;TARBP2;Map3k12;Pcbp2
0.108744	1.80111	-1.04611	-
0.108679	1.65618	-0.13837	Supt20h;EXOSC8;ALG5
0.108671	1.8492	-0.15863	VPS13A
0.108668	1.55823	-0.20834	KSR1
0.108667	1.50824	-0.669034	-
0.10866	1.9879	-0.62329	-
0.108635	1.56693	-0.227216	SYCP1
0.108575	1.54635	-0.194999	-
0.10855	1.59845	-0.208448	FMN2
0.108498	1.77576	-0.617901	WAC
0.108448	1.40542	-0.379388	WAC
0.108436	1.60745	-0.603571	REC114;NPTN
0.108291	1.73474	-0.163148	-
0.108166	2.27491	-0.755851	TAX1BP1
0.107977	21.3282	-1.78606	-
0.107959	2.48424	-0.248732	SOCS2
0.107912	1.63333	-0.216857	-
0.107791	2.43429	-1.04947	-
0.107787	1.58843	-0.371725	-
0.107748	1.39555	-0.330724	Pum2
0.10773	3.24818	-1.44899	ULK1;MMP17;SFSWAP
0.107706	3.83754	-2.20041	-
0.107674	2.20018	-0.398202	-
0.107663	4.0279	-0.255081	G2E3;SCFD1
0.107621	1.88728	-0.563928	-
0.107563	1.86745	-0.585199	YME1L1
0.107488	1.92715	-0.564287	Ctcf;-;ACD;PARD6A;ENKD1;C16orf86;GFOD2;RANBP10
0.107465	1.86978	-0.925573	CAPZA1;MOV10;Rhoc;PPM1J
