# Supplementary material for: Genomic Insights into Tibetan Sheep Adaptation to Different Altitude Environments
Source: Int J Mol Sci. 2024 Nov 19;25(22):12394. doi: 10.3390/ijms252212394 (PMC11594602; doi:10.3390/ijms252212394)
Supplement: Supplementary file 1 [file ijms-25-12394-s001.zip › Table S6.xlsx]

## Sheet: Sheet1
Table S6. Selective signal analysis of candidate genes (AW vs TS).
Fst	Pi_Ratio	Tajima.D_AW	Symbol
0.476426	2.10833	-0.187856	SYTL5;Srpx;FTH1;FTH1;FTH1
0.476426	2.10833	-0.187856	SYTL5;Srpx;FTH1;FTH1;FTH1
0.476426	2.10833	-0.187856	SYTL5;Srpx;FTH1;FTH1;FTH1
0.476426	2.10833	-0.187856	Srpx;FTH1;FTH1;FTH1;SRPX
0.476426	2.10833	-0.187856	Srpx;FTH1;FTH1;FTH1;SRPX
0.476426	2.10833	-0.187856	Srpx;FTH1;FTH1;FTH1;SRPX
0.476426	2.10833	-0.187856	Srpx;FTH1;FTH1;FTH1;SRPX
0.476426	2.10833	-0.187856	FTH1;FTH1;FTH1;SRPX
0.476426	2.10833	-0.187856	FTH1;FTH1;FTH1;SRPX
0.476426	2.10833	-0.187856	FTH1;FTH1;SRPX
0.458025	3.832	-1.48162	OR51B5;HBE1
0.456891	3.47672	-1.34653	OR51B5
0.45511	5.07461	-1.77059	OR51B5;HBE1;HBE2
0.446986	4.50153	-1.63049	OR51B5;HBE1;HBE2
0.444637	5.6547	-1.87323	OR51B5;HBE1;HBE2
0.431435	6.39829	-1.95901	OR51B5;HBE1;HBE2;HBE1
0.426631	7.01171	-2.00438	OR51B5;HBE1;HBE2;HBE1
0.424102	10.6482	-2.44433	OR51B5;HBE1;HBE2;HBE1;-
0.421722	8.94247	-2.47922	OR51B5;HBE1;HBE2;HBE1;-
0.418752	3.74043	-1.65212	OR51B5
0.408651	1.8967	-0.13281	SH3RF1
0.405107	9.30179	-2.20428	OR51B5;HBE1;HBE2;HBE1
0.396232	3.46741	-0.741603	ARID2
0.395813	4.09873	-0.623929	ARID2
0.390098	3.61647	-0.741597	ARID2
0.389437	3.02851	-1.44509	OR51B5
0.388644	3.76492	-0.690103	ARID2
0.387749	1.82192	-0.421588	-
0.383453	2.73505	-1.24445	GLMN;RPAP2
0.379533	3.10474	-0.630631	ARID2
0.378353	2.26626	-1.00322	-
0.376374	2.06573	-0.583183	-
0.374338	3.73708	-0.434365	ARID2
0.372074	2.68715	-1.22887	OR51B5
0.371968	2.02052	-0.800248	-
0.369582	3.00604	-1.472	GLMN;RPAP2
0.364715	2.01479	-0.670999	-
0.364076	1.99995	-0.534675	-
0.363138	2.13027	-0.661119	-
0.362351	72.645	-1.58321	CEP162
0.361658	1.61011	-0.208348	VWA8
0.357947	3.07849	-1.77212	SEPT12;ROGDI;GLYR1;UBN1;PPL
0.357868	1.92009	-0.430225	-
0.357498	3.77751	-0.252914	ARID2
0.35462	2.15448	-1.14299	-
0.353285	6.05149	-2.02765	HBE1;HBE2;HBE1;-;HBE2
0.352891	2.5233	-1.0769	OR51M1;OR51B5
0.351419	2.61176	-1.22159	GLMN;RPAP2
0.351202	2.06392	-0.738604	-
0.35107	1.71206	-0.467201	-
0.34763	2.7171	-1.61805	SEPT12;ROGDI;GLYR1;UBN1;PPL
0.345826	2.49859	-1.07705	OR51M1;OR51M1;OR51B5
0.345422	1.81917	-0.500359	-
0.343995	2.88664	-1.71939	ROGDI;GLYR1;UBN1;PPL
0.34201	3.81529	-0.25292	ARID2
0.341097	2.16488	-0.200293	ARID2
0.340659	9	-1.13321	MAGEE2;PBDC1
0.340659	9	-1.13321	MAGEE2;PBDC1
0.340659	9	-1.13321	MAGEE2;PBDC1
0.340659	9	-1.13321	MAGEE2;PBDC1
0.340659	9	-1.13321	PBDC1
0.340659	9	-1.13321	PBDC1
0.340659	9	-1.13321	PBDC1
0.340659	9	-1.13321	PBDC1
0.340659	9	-1.13321	PBDC1
0.340659	9	-1.13321	PBDC1
0.33995	5.84703	-1.99285	HBE2;HBE1;-;HBE2
0.335579	13.7081	-0.739836	CEP162
0.335395	37.9669	-1.75567	CEP162
0.335239	1.72933	-0.495858	-
0.334952	1.91668	-0.568301	VWA8
0.334697	1.70202	-0.585109	-
0.333791	2.54708	-1.15945	-;GLMN;RPAP2
0.333199	1.73876	-0.546594	-
0.330939	2.62676	-0.812016	-
0.330455	2.65285	-1.09763	RORB;-
0.329047	1.90411	-0.521837	-
0.327298	1.80264	-0.20916	-
0.325377	2.48641	-1.43176	-
0.321888	3.47246	-1.57597	-
0.321108	1.90855	-0.0779446	ARID2
0.320681	5.01177	-1.77539	HBE2;HBE1;-;HBE2;-
0.319899	1.7248	-0.55237	-
0.319111	2.37535	-0.96132	OR51L1;OR51M1;OR51M1;OR51B5
0.318856	2.06855	-1.20632	GLYR1;UBN1;PPL
0.31709	1.72081	-0.570008	-
0.315233	2.58123	-0.815588	-
0.315195	2.4728	-0.611723	-
0.314073	2.69244	-1.50135	-
0.31326	2.89299	-0.752941	HBE1;-;HBE2;-;OR51V1
0.31245	7.80425	-2.11743	UGT2C1
0.312175	1.43081	-0.0786339	Hmox2;CDIP1;C16orf96
0.311881	2.94229	-0.890304	-
0.311386	4.90035	-1.3703	-
0.311386	4.90035	-1.3703	-
0.311313	1.80891	-0.934429	GLYR1;UBN1;PPL
0.30994	2.49123	-0.701911	-
0.30933	2.39964	-0.371636	-;HBE2;-;OR51V1;OR52Z1
0.308936	2.62302	-1.53395	-
0.30858	2.15973	-1.06683	RORB;-
0.30841	3.50018	-1.14759	HBE2;HBE1;-;HBE2;-;OR51V1
0.308084	2.37834	-0.38987	-
0.307974	2.15195	-1.06373	RORB;-
0.307762	2.28367	-0.313812	-;HBE2;-;OR51V1;OR52Z1
0.307762	2.28367	-0.313812	-;HBE2;-;OR51V1;OR52Z1
0.307489	2.77705	-1.0661	-
0.306895	3.56827	-0.343442	ARID2
0.30551	2.1657	-1.06751	SEPT12;ROGDI;GLYR1;UBN1
0.305031	2.52786	-0.260337	ABCG2;-
0.304641	1.76408	-0.654483	-
0.304203	1.74615	-0.419967	RORB;-
0.303357	2.46814	-0.909876	-
0.302713	1.75868	-0.226529	ARID2
0.302423	1.98314	-0.629185	-
0.302423	1.98314	-0.629185	-
0.302318	2.40119	-0.549235	-
0.302061	2.22318	-0.978537	-;GLMN;RPAP2
0.301588	2.11954	-0.912275	RORB;-
0.301391	1.9371	-0.616858	GLMN;RPAP2
0.29828	7.42063	-1.147	-
0.29828	7.42063	-1.147	-
0.29828	7.42063	-1.147	-
0.29828	7.42063	-1.147	-
0.29828	7.42063	-1.147	-
0.29828	7.42063	-1.147	-
0.297725	4.96212	-1.91106	-
0.296327	30.1569	-1.77682	CEP162
0.296043	3.46645	-1.57466	-
0.295947	2.96843	-1.37563	RORB
0.295217	2.89077	-1.43525	-
0.295176	2.21417	-0.893081	OR51I1;OR51L1;OR51M1;OR51M1
0.295152	2.30469	-0.34975	-
0.292388	1.95333	-0.108676	CRSP2
0.29144	2.426	-0.0814717	ABCG2;-
0.290999	2.40209	-0.68734	Rpl17;CRSP2
0.290652	1.74246	-0.819836	GLYR1;UBN1;PPL
0.290566	4.05172	-1.37091	-
0.2901	2.12591	-0.168346	-
0.289739	2.10842	-0.571645	BAMBI;WAC
0.289403	3.5468	-1.43093	-
0.28786	4.95677	-1.99411	-
0.287606	3.75501	-1.57132	-
0.287432	2.12889	-0.925053	-
0.285562	2.14216	-1.00757	-
0.285222	3.16499	-0.0970629	SCAF11;ARID2
0.285218	2.20423	-1.09408	-
0.285066	2.66016	-0.548751	ABCG2;-
0.284343	2.00148	-0.459269	BAMBI;WAC
0.283448	2.26315	-1.09777	-
0.283415	2.1542	-0.632604	BAMBI;WAC
0.283229	4.69881	-2.00365	-
0.281619	2.06891	-0.617901	WAC
0.281617	1.73536	-1.36776	Soga3;YBX1;ECHDC1
0.280868	2.80974	-1.4187	OR4P4
0.280132	2.00248	-0.373534	-
0.279567	17.8188	-1.79172	CEP162
0.278883	1.92262	-0.659821	DNAJC5;CREG1;RCSD1
0.278346	1.98481	-0.486331	WAC
0.27794	4.56046	-1.97866	-
0.277802	1.9128	-0.107111	-
0.27774	1.94536	-0.555439	RORB;-
0.27768	2.02275	-0.906677	-
0.277333	1.94634	-0.24066	Dido1;TCFL5;COL9A3;OGFR;MRGBP
0.277221	2.12439	-0.0892632	ABCG2;-
0.27619	2.62153	-0.529099	ABCG2;-
0.276184	2.05296	-0.402023	-
0.276136	2.08607	-0.479865	-
0.276002	1.67383	-1.01945	GUCY2D;KCNAB3
0.27598	2.28993	-0.541356	-
0.274988	1.74473	-0.622956	-
0.274984	2.01131	-0.411316	WAC
0.274922	2.28736	-0.65528	-
0.274431	2.44861	-0.743293	-
0.27422	1.82996	-0.760894	KRBOX4
0.273791	2.009	-0.877864	-
0.273431	2.30358	-0.618775	-
0.273231	4.21958	-1.83316	PUS1;ULK1;MMP17
0.273024	3.09787	-1.10126	-
0.272875	1.59911	-0.105105	-
0.272801	2.31309	-1.14343	BAD;GPR137;Kcnk4;Esrra;TRMT112;PRDX5;CCDC88B;Rps6ka4
0.27265	5.68367	-1.28656	HDAC8;PHKA1
0.27265	5.68367	-1.28656	HDAC8;PHKA1
0.27265	5.68367	-1.28656	HDAC8;PHKA1
0.27265	5.68367	-1.28656	HDAC8;PHKA1
0.27265	5.68367	-1.28656	PHKA1
0.27265	5.68367	-1.28656	PHKA1
0.27265	5.68367	-1.28656	PHKA1
0.27265	5.68367	-1.28656	PHKA1
0.27265	5.68367	-1.28656	PHKA1
0.27265	5.68367	-1.28656	PHKA1
0.27238	2.00013	-0.745582	OR51I1;OR51I1;OR51L1;OR51M1;OR51M1
0.272366	1.97122	-0.830566	-
0.272087	3.99953	-1.48469	-
0.271977	1.59867	-0.189357	HIF1A
0.271475	2.35351	-0.836431	TCFL5;COL9A3;OGFR;MRGBP;NTSR1
0.27126	1.61695	-0.640947	GLYR1;UBN1;PPL
0.27103	1.94879	-0.108401	-
0.270981	2.26439	-0.259904	-
0.270948	3.20794	-1.02258	-
0.270021	2.28826	-0.817643	TCFL5;COL9A3;OGFR;MRGBP;NTSR1
0.269603	1.80766	-0.65846	SEPT12;ROGDI;GLYR1;UBN1
0.268594	7.01667	-1.865	-;SEMA4G
0.268385	3.54778	-1.53911	PUS1;ULK1;MMP17
0.268229	17.4088	-2.34466	SAFB2;-
0.268163	15.7773	-2.39673	SAFB2;-
0.267786	15.8507	-2.37036	SAFB2;-
0.267524	4.14809	-1.42321	-
0.267399	2.02817	-0.87975	-
0.266716	2.41744	-0.877983	-
0.266505	1.90476	-0.59191	-;GLMN;RPAP2
0.266373	3.40998	-1.55688	PUS1;ULK1
0.266149	3.50344	-1.00679	-
0.265581	3.22778	-1.55106	TMEM40;RAF1
0.265572	2.61136	-1.0907	UBQLN1
0.265569	1.99995	-0.531673	BAMBI;WAC
0.265418	1.88184	-0.135345	Dido1;TCFL5;COL9A3;OGFR;MRGBP
0.26508	3.35018	-1.54838	-
0.264912	2.50583	-0.339722	ABCG2;-
0.264836	1.70758	-0.256651	RCSD1
0.264708	4.12709	-1.93702	-
0.264594	2.24269	-0.375225	-
0.26425	1.55595	-0.124309	B3GLCT;HSPH1
0.26421	3.43424	-1.54828	-
0.264007	1.95851	-0.466432	WAC
0.263537	2.89645	-0.931953	-
0.263525	5.89317	-1.96374	-;SEMA4G
0.263397	13.2848	-0.944957	PIK3R3;TSPAN1
0.263119	1.77881	-0.509875	KRBOX4
0.262962	2.07273	-0.311013	-
0.262959	1.62755	-0.198813	HIF1A
0.262949	1.5763	-0.325927	GLMN;RPAP2
0.262767	2.65489	-1.24513	OR4P4
0.262382	1.69519	-0.379388	WAC
0.262148	2.88954	-1.4369	BAD;GPR137;Kcnk4;Esrra;TRMT112;PRDX5;CCDC88B;Rps6ka4
0.26186	2.23541	-0.600372	HSD17B11;NUDT9
0.261677	2.83161	-0.904953	-
0.261509	2.48221	-0.921366	-
0.261221	2.01318	-0.771923	-
0.261214	1.76552	-0.48264	-;GLMN;RPAP2
0.261146	5.11891	-1.6608	PHF14
0.261035	3.5836	-1.04947	-
0.260483	1.75461	-0.553558	WAC
0.260132	1.75092	-0.475624	-
0.260097	2.66536	-1.1471	OR4P4
0.26002	3.80352	-1.68184	PUS1;ULK1;MMP17
0.259935	1.59232	-0.203769	-
0.259904	2.85101	-0.562148	PSIP1;UGT2C1
0.2596	2.67672	-1.14699	OR4P4
0.25957	6.25021	-1.88934	-;SEMA4G
0.258951	13.8107	-2.43276	-
0.258826	6.23106	-2.06939	RXFP2;RXFP2
0.258613	2.26773	-0.352819	-
0.258311	1.78881	-0.188877	Pol
0.257553	1.84268	-0.716048	-
0.257464	1.78982	-0.480102	PLCB3;BAD;GPR137;Kcnk4;Esrra;TRMT112;PRDX5;CCDC88B;Rps6ka4
0.257427	1.63806	-0.346703	WAC
0.257396	1.99422	-0.581397	-
0.257396	1.99422	-0.581397	-
0.257396	1.99422	-0.581397	-
0.257099	1.95797	-0.305375	-
0.256951	6.3831	-2.0032	RXFP2;RXFP2
0.25695	1.87109	-0.214931	Pol
0.256563	2.29126	-0.802475	COL9A3;OGFR;MRGBP;NTSR1
0.256561	1.47458	-0.271001	RPGRIP1L
0.256543	1.79917	-0.551249	WAC
0.256378	5.27137	-1.70533	PHF14
0.256315	2.13941	-0.5253	-
0.256232	5.43364	-1.73363	PHF14
0.256182	2.1675	-0.414486	CAPZA1;Rpl17;CRSP2
0.255931	4.4952	-1.97143	Fry;RXFP2
0.255816	1.76389	-0.388185	CREG1;RCSD1
0.2556	3.13254	-0.562039	PSIP1;UGT2C1
0.255546	1.87545	-0.0767451	COG2;USP17L6P
0.255494	1.71154	-0.480396	WAC
0.255371	3.1201	-1.26437	-
0.25516	11.1205	-2.47922	-;-
0.254407	1.60336	-0.379528	-
0.254392	3.87024	-0.89304	UGT2C1
0.254111	2.32377	-0.975348	HSD17B11;NUDT9;SPARCL1
0.253998	2.09043	-0.494607	-
0.2534	1.73672	-0.256111	BTBD16;PLEKHA1;HTRA1
0.253278	1.92188	-0.511657	BAMBI;WAC
0.253147	2.58012	-0.678717	-
0.252947	3.99838	-0.892974	UGT2C1
0.252236	2.07138	-0.444472	-
0.252205	4.63282	-2.04345	Fry
0.25198	3.21383	-1.49433	PUS1;ULK1
0.251955	2.04583	-0.8986	DNAJC5;CREG1;RCSD1
0.251481	4.25315	-1.87362	Fry;RXFP2;RXFP2
0.251271	2.4469	-0.958125	-
0.251129	3.41125	-0.893185	PSIP1;UGT2C1
0.251096	2.99782	-0.510635	SLC25A51;Dcaf10
0.25108	1.80043	-0.316835	-;GLMN;RPAP2
0.250874	10.1817	-2.47997	-;-
0.250807	1.91397	-0.290763	Gng2
0.250548	3.69575	-0.893031	UGT2C1
0.250428	1.9084	-0.381907	Gng2
0.250365	2.28697	-0.873813	UBQLN1;IDNK
0.250244	4.8152	-1.96268	RXFP2;RXFP2
0.249588	1.98936	-0.332901	-
0.249553	2.08796	-1.17013	CCDC91
0.249382	1.97981	-0.126208	ABCG2;-
0.249331	3.71277	-1.8839	-
0.249221	1.74032	-0.299451	-
0.249067	2.0262	-0.126205	ABCG2;-
0.248542	2.31188	-0.350093	-
0.248541	3.01385	-1.39535	Ep400;PUS1;ULK1
0.248296	1.76288	-0.525154	-
0.247629	2.25161	-0.900091	UBQLN1;IDNK
0.247593	1.74041	-0.175341	KIAA1107;-;GLMN
0.247438	3.68629	-1.8726	-
0.247142	8.69705	-2.38103	-
0.247046	2.39568	-0.924678	-
0.24684	9.47338	-2.46142	-
0.246641	1.95245	-0.0812599	ABCG2;-
0.246507	1.54122	-0.536902	GUCY2D
0.246362	1.90121	-0.715629	-
0.2462	1.4962	-0.33092	SCAPER
0.245712	1.89723	-0.727894	-
0.245505	4.6126	-1.93213	Fry;RXFP2;RXFP2
0.245388	3.08269	-0.799826	PSIP1;UGT2C1
0.245238	1.93022	-0.320551	-
0.245121	1.59857	-0.524351	ALOX12B;GUCY2D
0.245042	2.19998	-0.213614	-
0.244785	10.0004	-1.23622	PIK3R3;TSPAN1;POMGNT1
0.244658	2.15514	-0.573154	SCAI;GOLGA1
0.244157	2.61886	-1.16042	UBQLN1
0.243744	2.14548	-0.674943	Dido1;TCFL5;COL9A3;OGFR;MRGBP;NTSR1
0.243601	2.51033	-1.06314	-
0.243434	1.84421	-0.620831	B3GLCT;HSPH1
0.243406	2.45016	-1.07595	KIF27;UBQLN1
0.243341	1.83204	-0.717201	ALOXE3;ALOX12B;GUCY2D
0.243293	3.36032	-1.79453	-
0.243169	3.83732	-0.927142	UGT2C1
0.242885	3.48713	-1.05074	TM6SF1;-
0.242285	8.12808	-1.49251	CEP162
0.242227	2.32541	-0.91496	COL9A3;OGFR;MRGBP;NTSR1
0.241987	1.81557	-0.675406	ALOX12B;GUCY2D
0.241984	1.88712	-0.177506	PER1;ALOXE3;ALOX12B
0.241961	3.00983	-1.4753	PSMD10
0.241933	4.2773	-1.63625	-;SEMA4G;MRPL43;TWNK
0.241907	13.2558	-0.924691	PIK3R3
0.24174	1.89651	-0.31885	ALOXE3;ALOX12B;GUCY2D
0.241672	2.75222	-0.519914	SLC25A51;Dcaf10
0.241659	2.9972	-1.23676	SLC2A12
0.241209	3.06462	-1.47534	-
0.241043	1.7235	-0.346221	Pol
0.240792	4.01576	-1.75499	UBR1
0.240789	1.54343	-0.438989	-
0.240769	2.52447	-1.10046	KIF27;UBQLN1
0.240759	1.70093	-0.101627	-
0.240726	2.61268	-1.15551	SLC2A12
0.240308	5.95489	-1.9607	RXFP2;RXFP2
0.240198	1.78081	-0.0781834	-
0.240181	1.80676	-0.600367	-
0.240076	1.77581	-0.546099	WAC
0.239289	1.92785	-0.268947	-
0.239164	1.54824	-0.330734	SCAPER
0.239147	2.10961	-0.373391	CAPZA1;Rpl17;CRSP2
0.238572	2.55402	-1.12977	KIF27;UBQLN1
0.238367	1.71991	-0.0860801	Gng2
0.238194	1.94401	-0.655	WNT8B;Btf3;SEC31B
0.237921	3.47361	-0.830787	HMGN1
0.237921	3.47361	-0.830787	HMGN1
0.237921	3.47361	-0.830787	HMGN1
0.23788	1.73951	-0.358079	-
0.237827	1.49232	-0.378784	UBN1;PPL;SEC14L5
0.237724	1.90025	-0.219479	ALOXE3;ALOX12B;GUCY2D
0.237597	4.35724	-1.3089	RXFP2;RXFP2
0.237109	2.8604	-1.3168	-
0.237093	2.68264	-0.200043	SCAF11;ARID2
0.23696	1.86756	-0.483545	-
0.236729	2.44101	-0.973038	Nf1;-;OMG;EVI2B;EVI2A;Nf1
0.236716	1.81467	-0.525134	-
0.236367	2.07198	-0.372738	-
0.236359	4.1811	-1.81407	Fry;RXFP2;RXFP2
0.236187	2.06612	-0.568309	-
0.236119	1.65276	-0.949997	PLXDC2;Rps15a
0.235043	1.81328	-0.547438	ALOXE3;ALOX12B;GUCY2D
0.234959	2.04693	-0.524027	-
0.234947	2.58388	-1.04066	CAND2;TMEM40;RAF1
0.234881	1.72126	-0.166154	csnk2b
0.234827	2.16347	-0.69822	-
0.234826	2.45148	-1.03141	SLC2A12
0.23478	2.04107	-0.844348	UBQLN1;IDNK
0.234773	1.83946	-0.950089	PLXDC2;Rps15a
0.234366	3.84283	-0.763731	-
0.234366	3.84283	-0.763731	-
0.234366	3.84283	-0.763731	-
0.234366	3.84283	-0.763731	-
0.234366	3.84283	-0.763731	-
0.234142	2.6021	-0.44103	TM6SF1;-
0.233997	2.59024	-1.0798	UBR1
0.233944	2.2923	-0.764969	-
0.233637	1.84699	-0.860082	CCDC91
0.233631	2.15019	-0.983519	-
0.233629	1.63799	-0.401757	ZNF500;SEPT12;ROGDI;GLYR1;UBN1
0.233341	1.48748	-0.243099	RPGRIP1L
0.233297	2.00849	-0.355562	-
0.233201	1.54829	-0.334177	SCAPER
0.233081	2.04414	-0.666163	URAD;CDX2;PDX1
0.233039	1.99537	-0.708651	SLF1;rpl35
0.232524	1.77179	-0.477827	-
0.231528	2.87372	-1.36494	-
0.23128	2.51077	-1.43047	CCDC91
0.231046	2.01724	-0.237954	-
0.230846	3.5495	-1.48916	UBR1
0.230806	2.37268	-1.34504	CCDC91
0.230769	1.57622	-0.933317	-
0.230496	2.74376	-1.46811	NGDN;MYH7;Cmtm5
0.230438	1.69704	-0.173047	-
0.230361	2.0953	-0.400211	CAPZA1;Rpl17;CRSP2
0.230354	1.87231	-0.465806	rpl35
0.230002	1.82799	-0.266368	-
0.229963	1.56101	-0.178538	SCAPER
0.229893	1.70525	-0.15809	SPON1
0.229863	15.8352	-2.28662	SAFB;SAFB2;-
0.229844	5.42067	-2.0431	-
0.229786	1.71548	-0.110875	CLECL1
0.229783	5.74091	-2.04327	-
0.229577	1.44704	-0.0877979	-
0.229511	2.25572	-1.04786	-
0.229465	4.03001	-0.876519	-
0.229371	3.66929	-2.06733	KCTD2;Trim65;SLC16A5;Armc7;NT5C;-
0.229185	1.93762	-0.520985	CCDC91
0.229073	1.65787	-0.225225	PER1;ALOXE3;ALOX12B
0.228572	2.74686	-1.47992	NGDN;MYH7;Cmtm5
0.22854	1.74513	-0.531219	B3GLCT;HSPH1
0.228408	1.71285	-0.550067	WAC
0.228381	1.61316	-0.15863	VPS13A
0.228369	2.33763	-0.891554	OGFR;MRGBP;NTSR1
0.228313	1.46345	-0.768138	-
0.228251	3.27493	-1.14734	ACSL6
0.227987	2.28692	-0.752615	-
0.227763	6.10293	-0.721968	RPL7
0.22772	4.8441	-0.222164	PIK3R3
0.227696	4.0905	-1.82542	TRPM6;RORB
0.22768	2.45475	-0.708274	-
0.227655	1.91646	-0.608216	-
0.227617	1.89366	-0.344786	-
0.22732	2.28044	-0.826451	Ttbk2;UBR1
0.227252	2.23259	-0.825514	Nf1;-;OMG;EVI2B;EVI2A;Nf1
0.227168	1.53324	-0.345087	SCAPER
0.227032	7.16672	-1.72815	PIK3R3;TSPAN1;POMGNT1;LURAP1
0.226801	1.99626	-0.869973	-
0.226665	9.43827	-1.66586	-
0.226641	1.84689	-0.387816	FLT3;URAD;CDX2;PDX1
0.226504	1.65384	-0.139273	csnk2b
0.226416	2.8161	-1.36356	Ep400;PUS1;ULK1
0.226286	4.2639	-1.15544	TNFAIP3
0.226279	1.79448	-0.307838	-
0.226181	2.26266	-0.697112	OR4P4
0.226055	2.58239	-1.04507	-
0.225919	2.81132	-1.29084	Nf1;-;OMG;EVI2B;EVI2A;Nf1
0.225769	2.79802	-1.06942	ITPR1;SUMF1
0.225621	1.75804	-0.522403	-;Syngap1
0.225557	2.6711	-1.32126	PSMD10
0.225359	1.50526	-0.351522	-
0.224764	2.28029	-0.675324	Kcnk4;Esrra;TRMT112;PRDX5;CCDC88B;Rps6ka4
0.224497	2.71725	-1.49553	NGDN;MYH7
0.224441	2.65339	-1.39217	PSMD10
0.224426	3.65787	-0.810316	PHF14
0.224233	2.92869	-0.893351	ACSL6
0.22422	1.78184	-0.523974	UBQLN1;IDNK
0.2241	2.66336	-0.485085	-
0.223987	1.61137	-0.185175	CHMP2B
0.2239	1.42787	-0.27117	-
0.2239	2.37569	-0.855763	-
0.22389	2.23324	-0.778651	Ttbk2;UBR1
0.223871	3.47752	-1.9999	KCTD2;Trim65;SLC16A5;Armc7;NT5C;-
0.223799	1.42273	-0.277817	UBN1;PPL;SEC14L5
0.223775	3.04262	-1.40377	ITPR1;SUMF1
0.223767	1.575	-0.159225	TMEM107;PER1;ALOXE3;ALOX12B
0.223715	2.39125	-1.43549	CCDC91
0.223644	2.01663	-0.29505	SCAI;GOLGA1;ARPC5L
0.223614	6.04252	-2.03124	-
0.223414	2.91336	-1.25653	-
0.223208	1.74498	-0.605279	B3GLCT
0.223183	10.9571	-1.03388	Ppp3r1;PNO1
0.223109	2.35329	-0.848793	MRGBP;NTSR1;Slco4a1
0.223061	2.91289	-1.23833	UBR1
0.223049	3.56937	-2.01995	KCTD2;Trim65;SLC16A5;Armc7;NT5C;-
0.223033	3.23061	-1.89965	SLC16A5;Armc7;NT5C;-;NUP85
0.222916	1.44581	-0.301065	Ube2v2
0.222678	15.142	-2.23435	SAFB;SAFB2;-
0.222603	4.3472	-1.92004	UBR1
0.222399	1.63477	-0.0967206	-
0.221958	3.09043	-1.2004	-
0.221675	1.60666	-0.17838	NUDT9;SPARCL1
0.221621	1.90161	-0.605885	SLF1;rpl35
0.221305	2.53306	-0.227799	ACSL6
0.221273	2.54669	-1.30956	NGDN;MYH7;Cmtm5;EFS
0.221107	3.30039	-1.54269	SUMF1
0.220995	1.53507	-0.239141	-
0.220951	2.06027	-0.3514	RASA3;-;CDC16
0.220777	2.44344	-0.082107	-
0.220495	2.1736	-0.344215	RASA3;-;CDC16;CHAMP1
0.220257	3.21468	-1.42071	ITPR1;SUMF1
0.220222	1.7905	-0.468588	rpl35
0.220128	1.45617	-0.868999	GUCY2D;KCNAB3;-;CHD3
0.220096	2.02989	-0.749174	CCDC91
0.220068	2.06864	-0.358781	RASA3;-;CDC16
0.219842	5.15638	-1.96661	-
0.219767	2.33745	-0.718236	-
0.219477	2.3758	-0.883921	UBR1
0.219412	6.67184	-1.81708	PIK3R3;TSPAN1;POMGNT1;LURAP1
0.219404	3.019	-0.638288	-
0.219306	1.50674	-0.863724	GUCY2D;KCNAB3;-
0.219179	5.6527	-1.58492	Fgf10
0.219066	12.0169	-2.19188	RPL7;EPHX1
0.21906	7.40459	-2.33778	-
0.219025	2.22303	-0.885465	KIF27;UBQLN1
0.218932	1.95878	-0.482807	-
0.218841	2.46059	-0.885445	CXCR4
0.218809	1.57835	-0.113064	SPON1
0.218741	5.44192	-0.84691	ENAH;RPL7
0.218693	1.90892	-0.79662	TBPL1;SLC2A12
0.218682	2.28206	-0.486953	TRDN;CLVS2;-
0.218519	10.9846	-2.08526	RPL7;EPHX1
0.218402	1.74327	-0.23274	rpl35
0.218049	1.63358	-0.605226	FOXI2
0.218019	1.77512	-0.568015	WNT8B;Btf3
0.218016	2.4318	-0.101572	ACSL6
0.217864	2.72483	-1.03944	ITPR1;SUMF1
0.217675	1.77052	-1.09797	YBX1;ECHDC1
0.217536	3.08307	-0.860457	-
0.217425	3.13309	-0.882738	TM6SF1;-
0.217386	1.42835	-0.202802	PHF14
0.217303	2.05265	-0.223166	RASA3;-;CDC16
0.217208	1.93968	-0.0935546	CLVS2;-;-
0.217151	2.52488	-1.01324	PSMD10
0.217121	2.75339	-1.13169	ITPR1;SUMF1
0.217097	2.4122	-1.19854	-
0.21683	1.92456	-0.863813	SCAI;GOLGA1
0.216641	5.21599	-2.01597	-
0.216638	2.49019	-1.16896	WNT8B;Btf3;SEC31B
0.216608	8.20604	-1.63453	RPL7
0.216585	1.58043	-0.14745	PLEKHA1;HTRA1
0.216335	7.32896	-0.172906	PIK3R3
0.216231	2.77741	-1.12475	CXCR4
0.216128	3.63667	-1.12251	ATF7;TARBP2;Map3k12;Pcbp2;Prr13
0.216121	1.68822	-0.244617	ZNF345;ZFP30
0.216026	3.19267	-1.46031	TRPM6;RORB
0.215819	2.18424	-0.50589	-
0.215762	2.71597	-1.20838	UBR1
0.215695	2.02295	-0.275091	RASA3;-
0.21564	2.21399	-0.64225	NTSR1;Slco4a1
0.215519	1.42267	-0.16146	AURKB;BORCS6;TMEM107;PER1;ALOXE3
0.215474	3.99341	-1.55987	SNTB1
0.215422	2.31296	-0.452108	-
0.215401	3.00692	-1.49731	Fry
0.215182	2.74765	-1.39994	TMEM40;RAF1
0.215156	1.98325	-0.862334	TBPL1;SLC2A12
0.215147	3.26216	-1.15747	ACSL6
0.215137	2.76644	-0.307012	SHB;SLC25A51;Dcaf10
0.215121	2.03113	-0.336468	-
0.214846	5.91854	-1.6086	Fgf10
0.214793	2.01192	-0.38974	TRDN;CLVS2;-
0.214744	1.53062	-0.262423	Nf1;-;OMG;EVI2B;EVI2A;Nf1
0.214707	1.9328	-0.249431	CXCR4
0.214424	2.4775	-1.30243	CCDC91
0.214306	3.45764	-1.86203	MRPL58;ATP5H;KCTD2;Trim65;SLC16A5;Armc7;NT5C;-
0.214277	2.11557	-0.432162	-
0.214105	2.01327	-0.249234	-
0.213942	1.81903	-0.0840814	HAPLN2;BCAN;Nes
0.213922	3.65732	-0.903693	-
0.213859	2.11601	-0.936094	Ep400;PUS1;ULK1
0.213738	2.21535	-0.144808	KCNH1
0.213626	5.13252	-1.97466	-
0.213564	1.85043	-0.0814297	-
0.213528	1.51383	-0.351673	-
0.213327	2.24778	-0.97004	Ep400;PUS1;ULK1
0.213079	6.66468	-2.40061	-
0.213076	1.74596	-0.535457	WAC
0.212944	2.51386	-0.819579	CXCR4
0.212903	2.33638	-1.0859	SCAI;GOLGA1
0.212519	2.14367	-0.498238	-
0.212429	1.71214	-0.31815	csnk2b
0.212403	5.10692	-1.89122	-
0.212299	4.69623	-1.63746	-
0.212251	1.86426	-0.570084	rpl35
0.212229	1.97469	-0.289801	-
0.212066	1.65117	-0.187549	-
0.212014	3.67413	-1.04341	TNFAIP3
0.211959	1.68051	-0.5654	-
0.211642	1.88996	-0.827286	KRBOX4
0.211195	1.81405	-0.445541	BAMBI;WAC
0.211086	1.41198	-0.0878685	PHF14
0.211078	1.97747	-0.218884	RASA3;RASA3;-
0.21107	2.27733	-1.22859	CCDC91
0.211034	1.86689	-0.594397	-
0.211021	2.56412	-0.7077	CAMK2D
0.210934	2.21731	-0.64632	-
0.210857	2.07192	-0.654099	Ttbk2;UBR1
0.210841	1.45524	-0.129976	PHF14
0.21078	1.48699	-0.363592	-
0.21078	1.48699	-0.363592	-
0.21078	1.48699	-0.363592	-
0.210723	4.18655	-1.75851	-
0.210688	1.93221	-0.180467	-
0.210574	2.01741	-0.336944	SCAI;GOLGA1;ARPC5L;RPL35;WDR38
0.210565	4.5153	-1.33961	Fgf10
0.210464	3.03361	-1.10253	COL4A3BP
0.210451	1.97349	-0.692876	Chchd1;ZSWIM8;NDST2;Camk2g
0.210449	1.93168	-0.344883	ETV5;ETV5
0.210176	2.28641	-1.10316	-
0.210133	6.54762	-1.147	ATP6AP2
0.210133	6.54762	-1.147	ATP6AP2
0.210133	6.54762	-1.147	ATP6AP2
0.210133	6.54762	-1.147	ATP6AP2
0.210133	6.54762	-1.147	ATP6AP2
0.210133	6.54762	-1.147	ATP6AP2
0.210133	6.54762	-1.147	ATP6AP2
0.210133	6.54762	-1.147	ATP6AP2
0.210133	6.54762	-1.147	ATP6AP2
0.210133	6.54762	-1.147	ATP6AP2
0.210106	2.33392	-0.441937	CCDC91
0.21004	2.87904	-1.16125	ITPR1;SUMF1
0.210019	1.4374	-0.156592	PCDH9
0.209943	1.69435	-0.443088	ASTN2
0.209805	2.45084	-0.578919	CAMK2D
0.209703	2.73558	-0.851438	Dcaf10;EXOSC3
0.209687	1.83726	-0.134366	-
0.209681	1.81091	-0.395592	SLF1;rpl35
0.209541	1.91703	-0.44988	PKNOX2
0.209533	5.24036	-1.7831	CSF2;ACSL6
0.209474	2.26088	-1.154	CD247;DNAJC5;CREG1
0.209164	2.16395	-0.589615	NTSR1;Slco4a1
0.209116	6.5457	-1.85327	PIK3R3;TSPAN1;POMGNT1;LURAP1
0.209113	1.90139	-0.247195	-
0.209042	7.70053	-1.13321	-
0.208987	1.83027	-0.104578	CXCR4
0.208872	2.62991	-1.32503	PSMD10
0.208819	1.84232	-0.730507	Cd300lb;-;CD300E;-
0.208795	2.36342	-0.766464	-
0.20876	1.63295	-0.285699	PKNOX2
0.208752	2.01841	-0.784991	ZSWIM8;NDST2;Camk2g
0.208713	2.12616	-0.560565	NTSR1;Slco4a1
0.208638	5.36328	-1.77248	CSF2;ACSL6
0.208429	5.21049	-1.77079	CSF2;ACSL6
0.208409	2.22746	-1.12175	CD247;DNAJC5;CREG1;RCSD1
0.208205	1.79088	-0.531871	ASTN2
0.208171	1.92153	-0.305206	GOLGA1;ARPC5L;RPL35;WDR38
0.207953	2.95606	-1.19491	COL4A3BP;POLK
0.207796	1.89064	-0.377834	HSD17B11;NUDT9
0.207727	2.04601	-0.224685	-;CDC16;CHAMP1
0.207592	7.50468	-2.34521	-
0.207549	1.90523	-0.152996	RASA3;RASA3;-
0.207451	14.1339	-2.23414	SAFB;SAFB2;-
0.207289	1.55295	-0.42845	SCAPER
0.207221	1.85575	-0.759208	CCDC91
0.207212	1.87271	-0.580793	CCDC91
0.20721	2.57548	-0.909158	ITPR1;SUMF1
0.207152	3.63183	-1.2133	ZNF165;-;HMGN1
0.207152	3.63183	-1.2133	-;HMGN1
0.207152	3.63183	-1.2133	-;HMGN1
0.207152	3.63183	-1.2133	-;HMGN1
0.207101	1.87662	-0.19387	Dgkg;ETV5;ETV5
0.207009	3.68298	-1.54243	ULK1;MMP17;SFSWAP
0.206914	4.26453	-1.56721	-
0.206817	1.52466	-0.146834	FILIP1L;-;TMEM30C
0.206586	1.52908	-0.144421	-
0.206476	3.89328	-1.61398	-
0.206465	3.22294	-0.951548	Fgf10
0.206362	1.89545	-0.441336	-
0.20634	4.34949	-1.7349	CSF2;ACSL6
0.206307	4.46749	-2.22112	NCL;NMUR1
0.206068	1.95514	-0.784492	CCDC91
0.205999	2.03566	-0.311435	NTSR1;Slco4a1
0.205978	1.41153	-0.14261	PHF14
0.205728	1.98452	-0.440858	-
0.20541	5.59109	-1.68043	CSF2;ACSL6
0.205369	2.5186	-0.958056	TRPM6;RORB
0.205332	2.79127	-1.16571	TRPM6;RORB
0.205308	1.71448	-0.381086	B3GLCT
0.205267	3.76967	-1.73088	RORB
0.205259	2.98088	-1.05184	COL4A3BP
0.20496	1.66307	-0.375157	VWA8
0.204899	2.42591	-1.20633	Fry
0.204792	6.21511	-1.48642	Ppp3r1;PNO1;WDR92
0.204743	2.21663	-1.28847	-
0.204635	5.04347	-0.867179	PTHLH
0.204635	1.70751	-0.0922277	-
0.204609	1.68198	-0.163876	SEC24C;FUT11;Chchd1;ZSWIM8;NDST2;Camk2g
0.204582	2.26328	-0.646492	SLC2A12
0.204375	1.83498	-0.809014	Cd300lb;-;CD300E
0.20435	7.14622	-1.98187	RPL7;EPHX1
0.20433	1.78712	-0.278418	-
0.204296	1.96494	-0.372799	SCAI;GOLGA1;ARPC5L;RPL35;WDR38
0.203981	5.97864	-2.35353	-
0.203971	1.80532	-0.370587	SEC24C;FUT11;Chchd1;ZSWIM8;NDST2;Camk2g
0.203632	6.98027	-2.37202	-
0.203622	3.40515	-0.734065	ATF7;TARBP2;Map3k12;Pcbp2;Prr13
0.203597	1.93846	-0.268838	GOLGA1;ARPC5L;RPL35;WDR38
0.203521	2.3848	-0.649671	UGT2C1
0.203479	1.73707	-0.368168	CCDC91
0.20344	2.09104	-0.463436	CAPZA1;Rpl17;CRSP2
0.203436	1.65874	-0.216528	-
0.203342	2.59988	-1.42408	CCDC91
0.203226	2.60759	-0.956943	ITPR1;SUMF1
0.203083	2.35424	-1.22643	CD247;DNAJC5;CREG1
0.203079	2.95089	-1.07135	COL4A3BP
0.203033	1.69579	-0.208038	-
0.202885	1.72545	-0.483011	CCDC91
0.202749	2.20493	-0.366269	-
0.202642	5.72317	-1.25626	Ift81;ATP2A2
0.202498	2.15926	-0.502834	-
0.202417	9.37538	-2.13054	RPL7;EPHX1
0.202262	1.86254	-0.51803	FUT11;Chchd1;ZSWIM8;NDST2;Camk2g
0.202251	1.67067	-0.528609	-
0.202241	8.09596	-2.08247	RPL7;EPHX1
0.202173	1.52701	-0.2262	Ube2v2
0.20216	1.46142	-0.11123	-;ZNF500;SEPT12;ROGDI;GLYR1
0.201933	1.81745	-0.255596	ETV5;ETV5
0.201813	5.25479	-0.573921	-
0.20173	2.81573	-0.596129	SHB;SLC25A51;Dcaf10
0.201722	1.9694	-0.870082	-
0.201677	3.18759	-1.53318	-
0.201496	1.78978	-0.620928	WAC
0.201479	1.62069	-0.537055	-
0.201324	7.11782	-1.30314	Ppp3r1;PNO1;WDR92
0.20128	2.43465	-1.14108	PRKCI;Rpl17;PRKCI
0.201262	2.57427	-0.889074	COL4A3BP;POLK
0.201258	2.09997	-0.263428	Fgf10
0.201183	6.87422	-2.36147	-
0.201061	2.26907	-0.667696	-
0.200754	2.05228	-1.05196	-
0.200707	3.60492	-1.75388	-
0.200619	3.14722	-1.30343	SNTB1
0.20061	1.48852	-0.364397	PHF14
0.200391	4.67113	-1.33547	TNFAIP3
0.200176	2.73446	-1.25616	-
0.200176	2.73446	-1.25616	-
0.200176	2.73446	-1.25616	-
0.200176	2.73446	-1.25616	-
0.200176	2.73446	-1.25616	-
0.200154	1.85448	-0.593963	SCAI;GOLGA1
0.20003	1.88533	-0.596384	-
0.199973	2.935	-0.42172	ATF7;TARBP2;Map3k12;Pcbp2;Prr13
0.199864	1.78362	-0.126864	ISM1
0.199833	3.92082	-1.66499	CSF2;ACSL6
0.199811	1.7453	-0.685833	PLXDC2;Rps15a
0.199757	2.5195	-1.43001	NGDN;MYH7
0.199573	1.7569	-0.505245	-
0.199513	2.17595	-0.263429	Fgf10
0.199218	1.85833	-0.206901	PKNOX2
0.199214	2.11609	-0.584654	CAND2;TMEM40;RAF1
0.199031	1.81876	-0.220327	TDRD1;AFAP1L2
0.199026	4.60283	-1.39969	RRP36;G2E3
0.199007	1.58393	-0.333495	-
0.198784	1.79332	-0.795463	Cd300lb;-;CD300E
0.198706	3.25544	-0.517025	RXFP2;RXFP2
0.198524	1.86758	-0.567795	-
0.198338	5.23677	-1.40527	Ift81;ATP2A2
0.198302	4.12219	-0.929783	-
0.198215	4.71789	-0.751687	PTHLH
0.19821	1.72126	-0.340728	ASTN2
0.198201	3.60936	-1.70801	CSF2
0.19815	2.83861	-1.18887	Tapt1
0.198094	1.98687	-0.757767	ZSWIM8;NDST2;Camk2g
0.198074	1.79552	-0.666592	-
0.198002	1.81999	-0.26967	-;HAS2
0.197773	1.99866	-0.941041	-
0.197736	1.89378	-0.908088	-
0.197633	4.7045	-0.549948	-
0.197633	4.7045	-0.549948	-
0.197325	1.68999	-0.319001	ASTN2
0.197302	3.73713	-1.68946	CSF2;ACSL6
0.197275	1.85691	-0.693113	-;CD300E;-
0.197096	2.10102	-0.62329	-
0.19705	2.7341	-1.07803	Tapt1
0.197017	3.70551	-1.71417	CSF2;ACSL6
0.197011	1.62676	-0.192935	Enpp7
0.19698	6.71389	-1.2286	Ppp3r1;PNO1;WDR92
0.196948	1.67911	-0.449241	-;Syngap1
0.196719	3.78761	-1.64898	-;BNC1
0.196658	1.6551	-0.679152	Clm;Cd300lb;-;CD300E
0.196644	2.3682	-0.779691	-
0.196604	1.83858	-0.898864	-
0.196576	1.91574	-0.692212	-;HAS2
0.196503	2.40292	-0.933058	CSNK1E;Csnk1e
0.196252	1.96482	-0.226079	-
0.196211	1.69367	-0.460886	B3GLCT
0.196161	2.79045	-0.772108	-
0.196141	2.38149	-0.802918	COL4A3BP;POLK
0.196114	5.12014	-1.53441	Ift81;ATP2A2
0.196093	3.55228	-1.53284	-
0.195931	1.44504	-0.0847258	PCDH9
0.195878	1.72288	-0.227997	ERG;ERG
0.195283	1.63962	-0.347529	ASTN2
0.195199	2.48099	-1.00863	ITPR1;SUMF1
0.195106	5.12009	-1.181	-
0.195045	2.34769	-0.760155	TRPM6;RORB
0.195001	2.13184	-0.879036	SKIL;PRKCI;Rpl17;PRKCI
0.194991	2.30359	-0.784142	-
0.194974	1.68884	-0.375283	-
0.194972	5.28936	-0.961375	-
0.194933	3.29734	-1.63813	-;BNC1;BNC1
0.194931	1.92024	-0.170744	-
0.19458	1.44637	-0.267845	-
0.194491	1.83006	-0.498401	Snrpd2
0.194134	2.66251	-1.26294	WNT8B;Btf3;SEC31B
0.194079	2.36259	-0.922181	-
0.194074	1.61974	-0.272943	ASTN2
0.194003	3.99386	-2.0314	NCL;NMUR1
0.193985	1.84038	-0.117518	GOLGA1;ARPC5L;RPL35;WDR38
0.193974	4.78172	-1.85586	PIK3R3;TSPAN1;POMGNT1;LURAP1;Rad54l
0.193807	3.13486	-1.49102	SUMF1
0.193779	4.27651	-1.66593	PPP1R1A;PDE1B;-
0.193587	2.50485	-0.708273	GPBP1L1;TMEM69;IPP
0.193574	2.01012	-0.444155	Esrra;TRMT112;PRDX5;CCDC88B;Rps6ka4
0.193548	12.2353	-1.10276	GNAT3
0.193548	12.2353	-1.10276	GNAT3
0.193409	4.81434	-0.32249	-
0.193385	3.61697	-1.44899	ULK1;MMP17;SFSWAP
0.193322	2.19642	-0.649353	MYH7;Cmtm5;EFS;SLC22A17;PABPN1
0.193278	1.52676	-0.280721	CPO
0.193203	3.42879	-1.38407	MMP17;SFSWAP
0.193168	2.92355	-0.492834	SHB;SLC25A51;Dcaf10
0.193115	2.18713	-0.686335	MYH7;Cmtm5;EFS;SLC22A17;PABPN1
0.193032	3.41897	-0.58748	-
0.192966	2.90621	-0.827153	COL4A3BP
0.192876	1.62054	-0.59302	CRAM
0.192482	2.12038	-0.476983	MYH7;Cmtm5;EFS;SLC22A17;PABPN1;BCL2L2;Ppp1r3e
0.192459	2.28772	-0.631368	CEP152
0.192313	1.72908	-0.667161	TBPL1;SLC2A12
0.192288	1.71956	-0.474949	Snrpd2
0.192125	2.2455	-0.274943	Fgf10
0.192093	2.07672	-1.07967	-
0.191998	1.84255	-0.173746	PKNOX2
0.191811	1.61788	-0.101239	VPS13A
0.191618	5.66443	-1.77499	RPL7;EPHX1
0.191596	1.51863	-0.378434	UQCRH
0.191493	2.10726	-0.808213	MYH7;Cmtm5;EFS;SLC22A17
0.19139	1.61372	-0.155723	BAMBI
0.19138	1.70784	-0.191265	ISM1
0.19132	2.17733	-0.915846	CCDC91
0.191287	3.25789	-0.0993632	CYP2C18
0.191264	4.9571	-2.23727	-
0.191231	1.59851	-0.55714	-
0.190988	1.67497	-0.458065	-
0.190941	1.62214	-0.112019	TMCC1
0.190668	4.92173	-1.88061	PIK3R3;TSPAN1;POMGNT1;LURAP1;Rad54l
0.190645	3.02981	-1.05107	COL4A3BP
0.190626	4.61762	-0.182887	Ppp3r1
0.190577	8.76697	-0.924379	PIK3R3
0.190519	1.99632	-0.134044	-;CDC16;CHAMP1
0.190501	1.70484	-0.431742	OR51Q1;OR51I1;OR51I1;OR51L1;OR51M1;OR51M1
0.190305	2.38252	-0.679606	-
0.190182	2.35878	-0.999277	PPP2R3B
0.190182	2.35878	-0.999277	PPP2R3B
0.190182	2.35878	-0.999277	-
0.190182	2.35878	-0.999277	-
0.190182	2.35878	-0.999277	-
0.190182	2.35878	-0.999277	-
0.190182	2.35878	-0.999277	-
0.190182	2.35878	-0.999277	-
0.190182	2.35878	-0.999277	-
0.19016	1.66564	-0.44666	-
0.190116	1.92258	-0.43968	TDRD1;AFAP1L2
0.18989	1.79748	-0.388042	CNN2;NAP1L1;B3GALT2;Cdc73
0.189883	5.40076	-1.80375	-
0.189789	1.8763	-0.162691	-
0.189664	1.48613	-0.153376	KCND2
0.189649	3.4327	-1.76799	-;BNC1;BNC1
0.189384	1.68815	-0.0967454	-
0.189371	2.32177	-0.965824	KIF27
0.18936	3.43659	-1.63546	-;BNC1;BNC1
0.189308	1.62304	-0.465624	-
0.189167	2.14105	-0.30674	CAMK2D
0.189065	1.63194	-0.206635	ERG;ERG
0.189044	4.54862	-1.52437	-
0.188897	2.93647	-1.3466	-;SEMA4G;MRPL43;TWNK
0.188786	2.54533	-1.20251	WNT8B;Btf3;SEC31B;NDUFB8
0.188716	2.01676	-0.1669	GPBP1L1;TMEM69;IPP
0.188621	2.05251	-0.719558	-
0.188517	1.69448	-0.677519	-
0.188496	1.81001	-0.637406	Ep400;PUS1;ULK1
0.188387	1.98436	-0.652853	UBR1
0.188321	2.11319	-0.351391	Fgf10
0.187881	1.61099	-0.362938	-;Syngap1
0.187789	3.91736	-0.999186	-
0.187789	3.91736	-0.999186	-
0.187589	2.99634	-1.10747	COL4A3BP
0.187441	2.05401	-0.764318	TDRD1;AFAP1L2
0.187428	2.40731	-0.963552	CSNK1E;Csnk1e;KCNJ4
0.187332	1.44309	-0.406353	Hdac5
0.187304	9.37338	-0.924515	PIK3R3
0.18728	2.14191	-0.659781	-
0.187214	1.57173	-0.615287	-
0.187199	1.73583	-0.403879	-
0.18717	1.65264	-0.0811304	-
0.186959	1.48636	-0.262187	CPO
0.186938	1.81206	-0.41108	-
0.186838	2.58362	-0.635921	Fgf10
0.18682	1.49391	-0.249009	Soga3;YBX1;ECHDC1
0.186736	1.97532	-0.69046	-
0.186687	2.25774	-0.614676	-
0.18668	3.56517	-1.9043	Nf1;-;OMG;EVI2B;EVI2A;Nf1
0.186679	1.43522	-0.176059	ZZZ3;USP33
0.186645	1.8634	-0.11978	-
0.186632	2.93563	-1.07785	RINT1;EFCAB10;ATXN7L1
0.186377	2.84502	-0.375512	ATF7;TARBP2;Map3k12;Pcbp2
0.186273	5.35371	-1.72128	-
0.186227	3.15407	-0.969953	PPP1R1A;PDE1B;-
0.186204	1.77941	-0.381038	-;OSMR
0.186195	5.46576	-1.94609	PIK3R3;TSPAN1;POMGNT1;LURAP1
0.186112	5.18475	-1.92786	PIK3R3;TSPAN1;POMGNT1;LURAP1
0.186095	1.51078	-0.57689	CD300C;Clm;Cd300lb;-;CD300E
0.186091	2.20467	-0.668099	CSNK1E;Csnk1e
0.186053	2.1259	-0.580562	CCDC91
0.186008	2.77098	-0.147433	PHF14
0.185711	1.45867	-0.182409	PLEKHA1;HTRA1
0.185706	1.42711	-0.101541	-
0.185679	1.61768	-0.252947	-
0.185666	2.31835	-0.688772	-
0.185457	1.45484	-0.405917	Fstl5
0.185292	3.24343	-0.492574	-
0.185241	1.66661	-0.601824	UBR1
0.185233	1.49417	-0.14124	CDK12;CDK12;-
0.185192	2.2102	-1.54225	-
0.18512	1.78013	-0.330282	TMCC1
0.18502	2.62367	-1.12605	Tapt1
0.184802	1.58035	-0.290255	-
0.184589	1.81979	-0.726024	Rps15a
0.184575	2.32227	-0.926875	KIF27
0.184501	5.04702	-1.6854	-
0.184356	2.83989	-1.60495	NCL;NMUR1
0.184193	2.21459	-0.565281	-
0.18417	1.5992	-0.207814	ZNF345;ZFP30
0.184144	1.95979	-0.527303	-
0.18413	1.83413	-0.607687	-
0.183971	2.69413	-1.18678	Tapt1
0.183943	2.67565	-0.318244	TNFAIP3
0.183856	1.61797	-0.216552	-
0.183843	2.90329	-1.06009	RINT1;EFCAB10;ATXN7L1
0.183813	1.82942	-0.170548	-
0.183791	5.06462	-1.96721	-
0.183787	2.36587	-1.49807	ZFHX2;NGDN;MYH7
0.183768	1.67779	-0.119884	ETV5;ETV5
0.183601	4.87197	-1.50061	-
0.183449	1.72857	-0.153639	Papd5;ADCY7;BRD7
0.183389	2.98294	-0.114748	-
0.183323	1.97702	-0.766653	SKIL;PRKCI;Rpl17;PRKCI
0.183074	2.59147	-1.49725	CD247;DNAJC5;CREG1
0.182824	1.49712	-0.88875	-
0.182771	1.6681	-0.637083	-
0.182669	2.20551	-0.537924	TRPM6;RORB
0.18257	4.29326	-1.48804	-
0.18253	2.06177	-0.374699	-
0.182526	1.77521	-0.283921	ERG;ERG
0.182505	2.7503	-1.0019	RINT1;EFCAB10;ATXN7L1
0.182361	3.21036	-1.28509	Ift81;ATP2A2
0.182361	3.21036	-1.28509	ATP2A2
0.182353	2.98714	-1.2219	PEAK1;PEAK1
0.18235	2.11892	-0.950884	TDRD1;AFAP1L2
0.182241	2.32056	-1.16026	Fry
0.18222	2.1417	-1.34173	-
0.182197	2.20869	-0.650254	-
0.182173	1.84284	-0.314627	CNTNAP3
0.182159	1.84609	-0.147416	-
0.181989	1.82953	-0.124491	OR4P4
0.181942	2.98637	-1.19444	MMP17;SFSWAP
0.181914	2.72795	-1.32532	-
0.181851	16.405	-1.66084	SAFB;SAFB2;-
0.181846	2.08874	-0.429209	RBMS3
0.181815	1.70313	-0.290201	-
0.181736	1.80397	-0.223918	MANEA
0.18167	2.35885	-1.35226	Snrpd2
0.181652	1.70661	-0.587459	-
0.181592	1.73165	-0.0904848	ADAMTS2
0.181548	2.199	-0.409059	CAMK2D
0.181503	2.04937	-0.145389	USP38
0.181409	1.9439	-0.163623	-
0.181021	1.85437	-0.0869044	-
0.180927	2.45191	-1.19212	-
0.180817	1.76415	-0.155236	CNTNAP3
0.18081	2.12552	-0.768823	-
0.180765	2.18149	-0.552508	TRPM6
0.180761	2.40817	-0.929977	PRKCI;Rpl17;PRKCI
0.18072	4.80347	-1.47754	Ppp3r1;PNO1;WDR92
0.180675	2.19806	-1.56238	-
0.180516	2.19147	-1.15448	-
0.180416	1.49412	-0.113145	GSK3A;ZNF526;Dedd2;POU2F2
0.180371	5.47124	-1.36109	G2E3
0.180226	2.12716	-0.829311	CCDC91
0.180214	1.80609	-0.537583	URAD;CDX2;PDX1
0.180007	1.94261	-0.408156	Dcaf10;EXOSC3;TRMT10B;FRMPD1;FRMPD1
0.179741	3.48744	-0.898809	-
0.179672	2.54046	-0.239201	ATF7;TARBP2;Map3k12;Pcbp2;Prr13;AMHR2
0.179616	2.11188	-0.551082	SLC2A12
0.179492	1.85285	-0.323561	-
0.179411	2.19548	-0.405355	CCDC91
0.179387	1.89239	-0.704649	RASGRF1
0.179359	4.97874	-1.48139	-
0.179326	4.24004	-1.95876	-
0.17931	1.99918	-0.554492	KIF27;UBQLN1
0.179135	3.80232	-1.8071	-
0.179087	1.80558	-1.16439	-
0.179025	2.68731	-1.46957	NRIP2;ITFG2;FKBP4;DDX11L8;WASHC1
0.17896	1.68828	-0.0790328	TDRP;Ttbk2;UBR1
0.178949	2.19919	-0.648957	-
0.178915	1.87338	-0.311717	-
0.17891	1.91472	-0.494532	TDRD1;AFAP1L2
0.178716	1.80167	-0.181244	GOLGA1;ARPC5L;RPL35;WDR38;OLFML2A;OLFML2A
0.178686	2.16276	-0.514318	-
0.178673	2.06468	-0.805549	CCDC91
0.178638	1.72568	-0.164026	Ttbk2;UBR1
0.178623	1.80305	-0.347138	ERG;ERG
0.178546	1.91609	-0.721484	-
0.178523	1.54022	-0.236511	-
0.178478	1.98164	-0.247412	-
0.178469	3.58555	-1.43765	CHMP4B
0.178448	1.79515	-0.136872	MANEA
0.178427	12.2801	-1.82579	G2E3;SCFD1
0.178404	1.73833	-0.219273	ADCY7;BRD7
0.178391	1.89337	-0.737767	-
0.178271	2.14003	-0.47539	-
0.178238	12.7148	-1.82541	G2E3;SCFD1
0.178164	1.6049	-0.0888254	ZNF526;Dedd2;POU2F2
0.178087	1.7572	-0.332618	-
0.178015	3.50331	-1.27029	-
0.177963	3.39624	-0.354174	CYP2C21;CYP2C18
0.177945	1.7953	-0.573369	-
0.17794	4.35599	-1.60341	-
0.177893	1.99938	-0.294737	-
0.177805	1.85755	-0.155894	-
0.177792	3.29665	-1.76652	BNC1;BNC1
0.177606	2.27957	-1.08448	Snrpd2
0.177517	1.60756	-0.378002	CPO
0.177504	1.91271	-0.153171	CAND2;TMEM40
0.177438	2.12462	-0.917408	-
0.177382	3.30322	-0.793651	TNFAIP3
0.177376	2.10922	-0.857556	CCDC91
0.177264	2.41483	-1.13429	WNT8B;Btf3;SEC31B;NDUFB8;HIF1AN
0.177233	1.67641	-0.166689	Papd5;ADCY7;BRD7
0.177158	1.98022	-0.629216	-
0.177126	1.80591	-0.623777	-;Syngap1
0.177085	1.88968	-0.379196	-
0.176988	2.42173	-1.1234	MRPL58;ATP5H;KCTD2;Trim65;SLC16A5;Armc7;NT5C;-
0.176815	8.64651	-1.49615	-
0.176803	1.72392	-0.201739	-
0.176662	4.63662	-1.35954	CEP162
0.176632	1.73262	-0.370792	-
0.176632	1.65282	-0.355942	-
0.176341	1.94475	-0.465722	CCDC91
0.176338	2.2985	-1.41763	CCDC91
0.176264	1.78987	-0.368184	CNN2;NAP1L1;B3GALT2;Cdc73
0.176216	2.76217	-1.08361	CHMP4B
0.176203	2.13765	-0.58132	COL4A3BP;POLK
0.176045	1.91487	-0.517946	-
0.176035	1.56449	-0.412898	Pgrmc2;PSMG1;BRWD1
0.175978	1.77382	-0.48856	-
0.175966	3.51083	-1.36269	Fgf10
0.175956	2.22352	-0.817649	-
0.175951	2.06301	-0.745703	EPS8
0.175911	1.50118	-0.215123	KCND2
0.175852	4.7623	-1.67786	Ppp3r1;PNO1;WDR92
0.175836	3.76863	-0.550444	-
0.175781	1.46155	-0.226981	-
0.175774	2.67247	-1.44843	NRIP2;ITFG2;FKBP4;DDX11L8;WASHC1
0.175644	3.95444	-1.56294	PPP1R1A;PDE1B;-
0.175634	4.41217	-0.944158	Ift81
0.175546	2.33741	-1.29377	-
0.175493	2.16639	-0.777288	KIF27
0.175423	2.54203	-1.19447	-
0.175391	1.85779	-0.49985	-
0.175342	2.59363	-0.470732	PPP1R1A;PDE1B;-;GTSF1
0.175198	1.75476	-0.218893	GOLGA1;ARPC5L;RPL35;WDR38;OLFML2A;OLFML2A
0.175026	1.62955	-0.147015	-
0.174987	2.14901	-0.901071	KIF27
0.174864	3.25427	-1.29798	Ift81;ATP2A2
0.174706	1.62101	-0.466306	KCND2
0.174688	1.75167	-0.190051	ADCY7;BRD7
0.174673	1.83789	-0.45878	ERG;ERG
0.17464	1.71223	-0.305246	-
0.174482	2.24564	-1.28186	-
0.174478	3.92127	-1.33833	PTPRS
0.174373	4.11822	-2.12039	-
0.174363	2.09664	-0.990699	-
0.174361	4.49788	-1.71743	-
0.174361	1.66935	-0.288801	CNTNAP3
0.174237	2.60919	-0.60625	SHB;SLC25A51;Dcaf10
0.174216	2.81109	-0.615525	SHB;SLC25A51;Dcaf10
0.174166	4.10616	-0.943612	ENAH
0.174159	1.95647	-1.04883	-
0.174152	1.89085	-0.876543	WAC
0.174097	2.47324	-0.811078	-
0.174034	14.8877	-1.09081	Rps25;GNAT3
0.174034	14.8877	-1.09081	Rps25;GNAT3
0.174034	14.8877	-1.09081	Rps25;GNAT3
0.174034	14.8877	-1.09081	Rps25;GNAT3
0.174034	14.8877	-1.09081	Rps25;GNAT3
0.174034	14.8877	-1.09081	GNAT3
0.174034	14.8877	-1.09081	GNAT3
0.174034	14.8877	-1.09081	GNAT3
0.173985	1.96772	-0.184942	CCDC91
0.173985	1.96772	-0.184942	CCDC91
0.173971	1.84339	-0.483101	-
0.173868	1.87452	-0.618993	-
0.173828	1.76307	-0.19597	CNTNAP3
0.173731	2.46522	-0.342774	PPP1R1A;PDE1B;-;GTSF1
0.173673	4.67141	-1.78518	-
0.173525	3.59269	-1.81558	-
0.173501	1.69546	-0.533037	PSMG1;BRWD1
0.173485	1.58735	-0.0788878	-
0.173443	1.9349	-0.878947	-
0.17337	2.46841	-0.174796	-
0.173267	1.56938	-0.115953	-
0.173168	1.75502	-0.422208	-
0.173153	2.57763	-0.0822035	RXFP2;RXFP2
0.173124	2.87052	-0.289107	ATF7;TARBP2;Map3k12;Pcbp2
0.173032	3.87489	-1.47651	Ppp3r1;PNO1;WDR92
0.172986	13.7065	-1.18514	GNAT3;GNAT3
0.172974	2.14361	-0.168109	SHOX;PLCXD1;PLCXD1;GTPBP6
0.172709	2.06595	-0.458264	CEP152
0.172682	1.61007	-0.244093	-
0.172669	2.61609	-0.404346	-
0.172569	1.57987	-0.404762	-
0.172403	1.96025	-0.518438	-
0.172333	1.77824	-0.817321	-;HAS2
0.172296	1.58529	-0.2744	-
0.17207	2.69148	-1.14889	Tapt1
0.171923	1.85799	-0.637319	-
0.171778	4.15516	-1.70322	-
0.171712	2.05798	-0.569616	TRPM6
0.171711	1.62205	-0.863385	-;Syngap1
0.171704	3.07449	-0.88546	-
0.171675	1.72969	-0.265269	-
0.171646	2.24907	-0.715112	CSNK1E;Csnk1e;KCNJ4
0.171631	2.08381	-0.787153	Fry
0.171587	3.88245	-1.56931	PPP1R1A;PDE1B;-
0.171448	4.03252	-1.35508	PTPRS
0.171198	2.53946	-0.752258	Dcaf10;EXOSC3;TRMT10B
0.171149	3.09043	-0.88549	-
0.171024	3.35791	-1.12581	PTPRS
0.170924	1.95262	-0.307111	CCDC91
0.170853	3.38986	-1.19086	RRP36;G2E3
0.17085	4.37189	-1.28923	CEP162;CYB5R4
0.17061	1.85333	-0.406312	-
0.170604	1.46709	-0.239677	-
0.170588	1.47055	-0.114053	ZNF345;ZFP30
0.170574	1.6064	-0.132396	-
0.17032	2.26379	-0.398202	-
0.17029	2.32424	-1.08325	-
0.170226	3.97502	-1.61613	WDR92
0.170171	3.90473	-2.04858	-
0.170161	3.92631	-2.06226	-
0.170147	2.58563	-0.421328	SHB;SLC25A51
0.17011	1.82762	-0.415851	RAF1;MKRN2
0.170085	1.52154	-0.219468	-
0.170078	1.78387	-0.398687	USP38
0.169965	1.72216	-0.216029	-
0.169956	1.62782	-0.395006	-
0.169921	2.03573	-0.929668	Snrpd2
0.169857	1.45767	-0.111302	ZZZ3;USP33
0.169802	2.34071	-1.06743	WNT8B;Btf3;SEC31B;NDUFB8;HIF1AN
0.169767	3.25142	-1.09711	PTPRS
0.169761	2.87181	-0.963457	RINT1;EFCAB10;ATXN7L1
0.169751	1.70253	-0.158814	MBNL1
0.169742	2.58491	-1.11628	PEAK1;PEAK1
0.169715	1.83287	-0.161503	TRPM6
0.169655	4.0697	-1.76766	-
0.169638	2.1463	-0.772672	-
0.169535	1.50848	-0.426392	-
0.16946	1.97185	-0.378606	TMEM184B;CSNK1E;Csnk1e
0.169434	2.12902	-0.491529	-
0.169402	1.41459	-0.140183	Trip12
0.1694	1.7449	-0.404208	USP38
0.169335	2.0067	-0.204859	CXCR4
0.169293	2.24928	-1.13045	-
0.169215	1.64869	-0.387035	PARPBP;PMCH
0.169182	1.98822	-0.941513	Ube2l3
0.169167	3.36891	-1.26802	RRP36
0.169141	2.59145	-0.933093	ATXN7L1
0.169091	3.90326	-2.06442	-
0.169083	3.42328	-1.7807	-
0.169068	1.51376	-0.09358	Soga3;YBX1;ECHDC1
0.168926	1.97157	-0.189764	HTRA1;-
0.168791	1.64022	-0.205393	Gabrg3
0.16878	2.85671	-1.15587	ACSL6
0.168754	1.68172	-0.210446	BARX2
0.16863	2.68256	-1.46275	-
0.168554	1.86832	-0.250458	PRKCI;Rpl17;PRKCI
0.168535	1.64217	-0.147368	SCAI
0.168394	1.69809	-0.583376	-
0.168302	2.097	-0.505623	CPO
0.168239	1.78973	-0.496014	Gabrg3
0.16808	1.829	-0.249177	-
0.168011	1.93442	-0.330332	MYH7;Cmtm5;EFS;SLC22A17;PABPN1;BCL2L2;Ppp1r3e;HOMEZ
0.167999	1.58318	-0.118227	F13A1
0.167979	3.23827	-1.23398	CHMP4B
0.16792	3.23175	-1.53545	SEPT3;NAGA;-;NDUFA6;-
0.167862	2.00966	-0.626526	-
0.167801	1.87483	-0.320477	SGK1
0.167777	2.5468	-0.300494	-
0.167737	42.4671	-1.50086	LONP1;RPL36;HSD11B1L;MIC13;SAFB;SAFB2
0.167734	3.78645	-1.59492	Ppp3r1;PNO1;WDR92
0.167575	1.53402	-0.25935	GAPT
0.167502	1.85499	-0.434832	-
0.167364	1.93883	-0.422656	-
0.167311	1.63239	-0.0821974	-
0.167013	4.00958	-1.61181	WDR92
0.167007	1.63916	-0.50163	-;CD300E;-;-
0.166998	2.05261	-0.39885	-
0.166988	4.05226	-2.10744	-
0.166979	8.37872	-1.7332	G2E3
0.166978	1.97202	-0.409393	CPO
0.166964	1.80994	-0.518299	RBPMS;GTF2E2
0.166915	1.74112	-0.371218	-
0.1669	2.62658	-0.389735	-
0.166206	2.09235	-0.743396	DIO3
0.16617	2.27297	-1.13305	-
0.166137	2.07509	-0.267615	HTRA1;-
0.166128	1.61408	-0.118272	-
0.166087	1.87192	-0.157181	TMEM184B;CSNK1E;Csnk1e
0.166051	2.38039	-0.89524	WNT8B;Btf3;SEC31B;NDUFB8;HIF1AN
0.165907	1.65646	-0.177264	-
0.165907	2.35453	-0.765825	WNT8B;Btf3;SEC31B;NDUFB8;HIF1AN
0.165885	1.67913	-0.327965	-
0.165856	3.1996	-1.25454	-
0.165731	2.16118	-1.02896	Snrpd2
0.165693	1.63151	-0.102335	-
0.165678	1.75673	-0.543206	-
0.165648	3.9509	-1.62213	WDR92
0.165623	1.91254	-0.303771	-
0.165596	2.02345	-0.435572	SLC2A12;SGK1
0.165547	1.60149	-0.337988	Pgrmc2;PSMG1;BRWD1
0.165422	1.83267	-0.371602	CPO
0.165198	1.72006	-0.154578	Dcaf10;EXOSC3;TRMT10B;FRMPD1;FRMPD1
0.165114	1.66559	-0.110764	ZZZ3;USP33
0.165007	1.7066	-0.830184	-
0.165004	2.37707	-0.965259	-
0.164954	4.77306	-1.38938	Hmgcs1
0.164907	2.79715	-0.640587	SHB;SLC25A51;Dcaf10
0.164857	1.97788	-0.588171	RBPMS;GTF2E2
0.164804	2.00607	-0.540966	-
0.164764	1.65942	-0.128267	BARX2
0.164688	1.60449	-0.398587	-
0.164646	2.09018	-0.41729	MAN2A1
0.164615	1.77585	-0.235195	-
0.164608	1.90937	-0.117051	CCDC91
0.164567	1.78933	-0.416517	-
0.164463	1.738	-0.444114	KCNJ15;ERG;ERG
0.164453	2.77022	-1.33157	-;AP1G2;THTPA;ZFHX2
0.16435	1.76977	-0.64907	Rps15a
0.164332	1.54775	-0.341368	-
0.16431	1.72353	-0.216404	PFDN4
0.164298	2.25498	-0.997776	KIF27
0.164286	3.69156	-1.26876	Hmgcs1
0.164274	2.50626	-1.40704	CD247;DNAJC5;CREG1
0.164267	1.99925	-0.379813	-
0.164163	1.90824	-0.709882	-
0.164148	3.74564	-2.06143	-
0.164147	1.51037	-0.339917	IFT57
0.164049	1.72563	-0.324314	-
0.164009	2.18013	-0.39425	HTRA1;-
0.163977	1.99168	-0.523747	KIF27
0.163943	4.05327	-1.85315	TSPAN1;POMGNT1;LURAP1;Rad54l
0.163943	3.66374	-1.60781	PNO1;WDR92
0.163906	3.06942	-0.917822	PTPRS
0.163898	1.62862	-0.102164	ZZZ3;USP33
0.163826	1.62582	-0.46646	RBPMS;GTF2E2
0.163815	1.74677	-0.287399	-
0.163679	1.94944	-0.544996	-
0.163666	1.72976	-0.831503	-;HAS2
0.163628	1.8486	-0.479582	Snrpd2
0.163615	2.20234	-0.85467	ITPR1;SUMF1
0.163578	1.68467	-0.143208	MBNL1
0.163349	2.25701	-0.986441	WNT8B;Btf3;SEC31B;NDUFB8;HIF1AN
0.163324	3.89509	-1.25813	PTPRS
0.163315	1.97469	-0.320262	-
0.163291	44.5765	-1.52197	LONP1;RPL36;HSD11B1L;MIC13;SAFB;SAFB2
0.163283	4.50386	-0.763731	-
0.163283	4.50386	-0.763731	-
0.163283	4.50386	-0.763731	-
0.163283	4.50386	-0.763731	-
0.163283	4.50386	-0.763731	-
0.163283	4.50386	-0.763731	-
0.163283	4.50386	-0.763731	OPHN1
0.163283	4.50386	-0.763731	OPHN1
0.163283	4.50386	-0.763731	OPHN1
0.163283	4.50386	-0.763731	OPHN1
0.163074	1.54036	-0.116137	-
0.16306	1.69056	-0.565531	IFT57
0.163025	1.51061	-0.186011	-
0.162982	3.83099	-2.08946	-
0.162975	2.64802	-0.65453	-
0.162975	2.64802	-0.65453	-
0.162898	1.65963	-0.23901	-
0.162862	3.65359	-1.54744	Ppp3r1;PNO1;WDR92
0.162831	4.60915	-1.32275	Ift81
0.162783	2.30987	-1.29967	-;NRIP2;ITFG2;FKBP4;DDX11L8
0.162774	1.8656	-0.223848	-
0.162724	2.71078	-1.15889	RRP36
0.162691	2.13834	-1.59075	-
0.162686	1.78293	-0.176732	-
0.162619	1.73624	-0.874157	-
0.162572	1.77638	-0.183241	RBPMS;RBPMS
0.162572	1.9867	-0.215256	CEP152
0.162479	1.81559	-0.474883	RASGRF1
0.162457	2.89039	-0.952131	RPL7;EPHX1
0.162442	2.77805	-0.69837	PUS7;RINT1;EFCAB10;ATXN7L1
0.162391	1.68738	-0.302867	PFDN4
0.162349	1.63741	-0.552704	-
0.162318	2.1345	-0.937298	Snrpd2
0.162246	3.79353	-1.63274	-
0.162181	2.23358	-1.03173	-
0.162149	1.79952	-0.337227	NEDD9
0.162097	2.87966	-0.934432	-
0.162039	1.90052	-0.365477	-
0.162021	2.16694	-1.24243	PRMT1;NCL;NMUR1
0.162012	1.88694	-0.757461	-
0.161987	2.18791	-0.486338	HTRA1;-
0.161962	2.18252	-0.341352	GPBP1L1;TMEM69;IPP
0.161956	3.23024	-0.545414	-
0.161935	3.45585	-1.31047	Fgf10
0.161847	2.14721	-0.195777	-
0.161844	1.63174	-0.0768899	C2CD3;PPME1;P4HA3
0.161754	1.61234	-0.470458	-
0.161714	1.56792	-0.15501	Dedd2;POU2F2
0.16169	1.95715	-0.382423	-
0.161684	2.68854	-0.889142	PEAK1;PEAK1
0.161676	2.01678	-0.709853	CHMP4B
0.161601	2.51578	-1.23567	CCDC91
0.161269	2.16429	-0.31305	UGT2C1
0.161242	1.7917	-0.302432	-
0.161193	1.93895	-0.529516	-
0.161138	1.82003	-0.191442	SUCLG2
0.161121	2.56787	-1.37218	RAF1
0.16082	1.91313	-0.269592	-
0.160737	1.50656	-0.556033	-
0.160657	2.73294	-1.22589	Tapt1
0.160611	2.13777	-0.967595	CCDC91
0.16058	2.47697	-1.26372	TMEM40;RAF1
0.160418	2.51272	-1.05197	-
0.160385	4.07189	-1.75971	-
0.160282	1.74287	-0.10011	EPS8
0.160242	1.82443	-0.151829	-
0.160218	2.03446	-0.662041	-
0.160157	2.9189	-1.13373	RRP36
0.160152	2.11791	-0.860996	-
0.160128	1.69296	-0.0833978	RBPMS;RBPMS;GTF2E2
0.160127	1.73303	-0.184168	-
0.160072	2.62278	-0.726001	RINT1;EFCAB10;ATXN7L1
0.159993	2.36809	-1.17011	-
0.159945	2.03346	-0.984642	SLIT1
0.159925	2.728	-0.962899	-
0.159893	2.69446	-1.36581	-;AP1G2;THTPA;ZFHX2
0.159868	2.12168	-0.418019	-
0.159799	2.17995	-0.830433	-
0.159792	1.80104	-0.497271	-
0.15968	1.66939	-0.391915	PRKCQ
0.159554	1.83061	-0.408405	RBPMS;GTF2E2
0.159419	2.34762	-0.856124	-;Litaf
0.159407	1.56837	-0.197071	GAPT
0.159403	1.63308	-0.229648	-
0.159351	1.86567	-0.11299	-
0.15922	2.7406	-1.32964	-;AP1G2;THTPA;ZFHX2
0.159092	3.59829	-1.24526	Hmgcs1
0.159087	1.745	-0.251794	MBNL1
0.159071	11.6018	-2.4486	RANBP3;CAPS;VMAC;NDUFA11;NRTN;DUS3L
0.159059	2.7876	-1.38521	NCL;NMUR1;TEX44
0.159039	1.59693	-0.332726	PARPBP;PMCH
0.158987	1.94032	-0.571026	-
0.158825	1.76223	-0.165137	SUCLG2
0.158812	1.87076	-0.320166	-
0.158731	1.79901	-0.179858	SUCLG2
0.158701	3.6797	-1.49269	Ppp3r1;PNO1;WDR92
0.158635	1.80859	-0.107021	-
0.158632	1.61506	-0.166646	-
0.158577	2.01273	-0.434931	CSNK1E;Csnk1e;KCNJ4
0.158507	1.47881	-0.235482	-
0.158501	1.69564	-0.299271	-
0.158444	1.78929	-0.256634	NEDD9
0.158421	3.90162	-2.11163	-
0.15836	4.24526	-1.28915	CEP162;CYB5R4
0.158359	1.58266	-0.263461	-
0.158333	2.00134	-0.609254	-
0.158306	1.43076	-0.137583	Slc22a23;PSMG4
0.158298	1.77713	-0.863916	-
0.158256	1.45199	-0.17826	GAPT
0.158189	1.77237	-0.093559	-
0.158045	1.93145	-0.669034	-
0.157968	2.36606	-1.02068	-;SEMA4G;MRPL43;TWNK;-;PDZD7
0.157964	19.1532	-1.39944	NRTN;DUS3L;PRR22;CATSPERD;LONP1
0.157957	3.77596	-0.799333	-
0.157957	3.77596	-0.799333	MAGEB3
0.157957	3.77596	-0.799333	MAGEB3
0.15791	2.7462	-1.01343	-
0.157908	1.63548	-0.194606	-
0.157801	3.72592	-2.11814	-
0.157774	1.51361	-0.0853124	TRDN;CLVS2;-
0.15762	1.58609	-0.151249	-
0.15757	1.88724	-0.184284	EPS8
0.157561	2.43426	-1.27869	TMEM40;RAF1
0.157412	1.64534	-0.194602	-
0.157408	1.77593	-0.270502	-
0.157389	2.43964	-1.41709	-
0.157333	2.37197	-0.57752	-
0.157255	1.76972	-0.193719	-
0.157136	2.95063	-1.7579	-
0.157119	2.32955	-1.09054	-
0.15711	1.86783	-0.154528	SUCLG2
0.157108	1.56481	-0.104175	F13A1
0.157093	1.46626	-0.250557	-
0.157045	1.60798	-0.0897095	SHOX;PLCXD1;PLCXD1;GTPBP6
0.15692	1.76382	-0.598855	EIF2D;DYRK3
0.156728	2.56617	-0.668609	PUS7;RINT1;EFCAB10;ATXN7L1
0.156677	2.14842	-0.825238	Snrpd2
0.156631	3.47311	-1.51047	-
0.156611	1.99036	-0.252388	CALCA;CAPZA1;Rpl17
0.156591	3.63645	-2.08992	-
0.15652	2.39062	-1.2039	RRP36
0.156512	1.96273	-0.410884	-
0.156469	2.25519	-0.456004	-;SLIT1
0.156398	3.28373	-1.67073	P4HA2
0.156349	1.47411	-0.382487	-
0.156275	1.73123	-0.433668	PRKCQ
0.156258	1.49125	-0.374076	KLHL1
0.156255	1.81819	-0.365115	-
0.156245	1.76559	-0.299161	-
0.156162	1.98209	-0.550732	SUCLG2
0.156136	1.67427	-0.184111	BCL2L13;MICAL3
0.156116	17.2355	-1.14879	SAFB;SAFB2
0.156063	3.04319	-0.602932	-
0.155893	1.41758	-0.42836	-
0.155877	1.9676	-0.620968	RAF1;MKRN2
0.15578	1.56983	-0.690619	CNTNAP3
0.155704	1.9254	-0.445994	-
0.155667	2.07525	-1.31588	SLC16A5;Armc7;NT5C;-;NUP85
0.155613	1.49452	-0.322524	-;CD300E;-;-
0.155549	2.02269	-1.53078	-
0.155518	1.61016	-0.474644	-
0.155473	1.95791	-0.792089	Ube2l3
0.155228	1.50024	-0.107875	KCND2
0.155226	1.64495	-0.353947	TCF12
0.155175	1.94004	-0.492436	-
0.155043	9.91459	-2.39314	RANBP3;CAPS;VMAC;NDUFA11;NRTN
0.155014	1.81855	-0.149131	SUCLG2
0.154959	1.51769	-0.267647	USP33;-
0.154917	1.43641	-0.126342	Slc22a23;PSMG4
0.154904	2.28764	-1.04885	-
0.154838	2.20405	-0.800176	-
0.154833	15.8425	-1.3605	NRTN;DUS3L;PRR22;CATSPERD;LONP1;RPL36;HSD11B1L
0.154824	2.11761	-0.534472	-;Litaf
0.1548	2.52908	-1.59947	-
0.154799	1.68271	-0.33889	PRKCQ
0.154759	1.80851	-0.21506	-
0.154692	1.84407	-0.486986	KIAA1551;-
0.154677	1.85542	-0.504689	-
0.154533	1.46947	-0.249653	-
0.154428	1.62811	-0.521132	SKIL;PRKCI
0.154414	2.10377	-0.0793324	MGA;MAPKBP1
0.154414	2.10377	-0.0793324	MGA;MAPKBP1
0.154304	2.87297	-1.14256	MMP17;SFSWAP
0.15428	1.92726	-0.252011	-
0.154227	2.30274	-0.310532	SLC16A2
0.154227	2.30274	-0.310532	SLC16A2
0.154184	1.63341	-0.302985	PRKCQ
0.154153	1.99973	-1.0001	-
0.154006	1.53418	-0.25353	-
0.153976	1.60408	-0.142465	PARPBP
0.153976	1.60408	-0.142465	PARPBP;PMCH
0.153924	2.31096	-0.968237	DISC1
0.153872	1.82942	-0.731579	-
0.153824	1.54334	-0.619185	Gabrr3;RRM2
0.153819	2.45705	-0.870783	ATXN7L1
0.153778	2.10467	-0.113392	CORO7;Vasn;CORO7;DNAJA3
0.153495	1.93277	-0.797234	-
0.15344	2.56911	-0.950654	MMP17;SFSWAP
0.153327	2.32713	-0.90981	PEAK1
0.153322	1.83969	-0.168783	Fgf10
0.153251	1.63938	-0.107285	Brsk1;TOLLIP
0.153243	1.92163	-0.586718	KIAA1551;-
0.153207	1.65943	-0.39781	-
0.153176	1.8769	-0.820079	IDH2;POLG;RHCG
0.153137	1.54142	-0.178641	USP33;-
0.153087	2.35358	-0.760318	-
0.153029	1.65683	-0.744584	-
0.153009	1.56829	-0.290418	PRKCQ
0.153007	1.81562	-0.936067	Tulp3;RHNO1;Foxm1;-;NRIP2;ITFG2;FKBP4
0.152866	2.10264	-0.874776	KIF27
0.152731	2.14139	-0.444769	GLIS2;CORO7;Vasn;CORO7;DNAJA3
0.152729	1.93084	-0.184832	-
0.152689	1.97849	-0.388045	CEP152
0.15265	1.4826	-0.308106	Slc22a23;PSMG4;Tubb2b;Tubb2a
0.152641	1.53654	-0.580282	UBR1
0.15247	1.83845	-0.209478	-
0.15243	3.39042	-1.28193	-
0.152419	3.01783	-1.78074	SEPT3;NAGA;-;NDUFA6;-;CYP2D14
0.152279	2.75009	-1.35101	-
0.152276	1.89845	-0.416769	MRPL58;ATP5H;KCTD2;Trim65;SLC16A5;Armc7
0.152205	1.76629	-0.908137	-
0.152169	1.76254	-0.57422	RBPMS;GTF2E2
0.152156	1.51157	-0.252706	RASL11A;RPL21;USP12
0.151939	12.3562	-2.46741	RANBP3;CAPS;VMAC;NDUFA11;NRTN;DUS3L
0.151763	2.41329	-0.838591	ATXN7L1
0.151686	3.26799	-1.6412	P4HA2
0.151617	3.09011	-1.03444	-
0.15151	1.70381	-0.147125	-
0.151456	14.9646	-1.04492	CATSPERD;LONP1;RPL36;HSD11B1L;MIC13;SAFB
0.151426	3.0797	-1.70563	SUMF1;SETMAR
0.151291	1.61893	-0.129315	-
0.151277	1.79687	-0.681262	-
0.15117	1.75395	-0.695658	-
0.151148	16.3376	-2.40699	RANBP3;CAPS;VMAC;NDUFA11;NRTN;DUS3L;PRR22;CATSPERD
0.151019	2.74775	-1.38546	-;AP1G2;THTPA;ZFHX2
0.151009	2.8892	-1.10892	-
0.150992	1.60332	-0.0970686	SEPT8;CCNI2;KIF3A
0.150884	2.29252	-0.99397	CD247;DNAJC5;CREG1
0.150864	2.68314	-1.26384	FMNL2
0.150853	1.4625	-0.386788	-
0.15084	26.4068	-1.25043	SAFB;SAFB2
0.150827	2.09562	-0.751663	HCN1
0.150787	1.78609	-0.2035	MITF
0.15076	2.65151	-1.38167	-;AP1G2;THTPA;ZFHX2
0.150744	1.70517	-0.241714	-
0.150674	1.84131	-0.0922069	MAN2A1
0.150638	1.71024	-0.842869	Tulp3;RHNO1;Foxm1;-;NRIP2;ITFG2;FKBP4
0.15057	1.78046	-0.455146	-
0.150567	1.99334	-0.988466	-
0.150504	1.61164	-0.117683	-;MMACHC;PRDX1;AKR1A1;NASP
0.150475	1.64899	-0.230422	NEDD9
0.150445	3.01161	-1.27502	-
0.150348	1.89244	-0.61418	KIAA1551;-
0.150336	2.81793	-1.13672	-
0.150292	1.97264	-0.298313	CAMK2D
0.150287	1.89466	-0.0856684	-
0.150245	1.9911	-0.734266	-
0.150217	1.79851	-0.260146	Fry
0.150209	2.17432	-1.30646	CCDC91
0.150205	1.81991	-0.359539	-
0.150197	1.59107	-0.642672	-
0.150179	1.61864	-0.0919536	B4galt6;TTR
0.150121	2.9732	-1.71904	SEPT3;NAGA;-;NDUFA6;-;CYP2D14
0.149938	2.54448	-1.40333	-
0.149897	2.67705	-1.08499	-
0.149862	1.73343	-0.421607	-
0.149856	2.57136	-1.22556	Tapt1
0.149838	1.93259	-1.29209	-
0.149817	1.52004	-0.334596	CRADD
0.149799	15.5107	-0.776506	CATSPERD;LONP1;RPL36;HSD11B1L;MIC13;SAFB
0.149778	1.656	-0.353222	OR51I1;OR51Q1;OR51I1;OR51I1;OR51L1;OR51M1;OR51M1
0.149754	2.16606	-0.934921	-
0.149691	1.46141	-0.14883	KLHL1
0.149559	1.61654	-0.418514	-
0.149546	1.76589	-0.440791	Gabrg3
0.149544	1.76685	-0.375521	Camk2g;PLAU
0.149535	1.67673	-0.915129	PRMT5;REM2;LRP10;MMP14;SLC7A7
0.149156	2.05252	-0.956874	SLIT1;GTF2A2
0.149032	2.17603	-1.22884	-
0.14901	1.81236	-0.368176	MITF
0.148952	2.69863	-0.845482	PTPRS
0.148928	2.08204	-1.21086	Foxm1;-;NRIP2;ITFG2;FKBP4;DDX11L8
0.148924	1.42237	-0.103434	-
0.14888	3.75	-0.799333	KAT2B
0.148812	2.15305	-0.227959	GLIS2;CORO7;Vasn;CORO7;DNAJA3
0.148809	2.35416	-0.845284	-;Litaf
0.148784	2.0234	-0.816631	-
0.148623	1.52749	-0.22708	-
0.148617	1.89985	-0.749306	-
0.148614	1.80108	-0.762351	-
0.148432	1.91679	-0.119328	-
0.148411	1.63709	-0.244942	-
0.14841	2.07984	-0.815217	OR52P1P;RRM1;STIM1
0.148399	1.5786	-0.81051	YBX1;ECHDC1
0.148368	4.77221	-1.95809	CSF2;ACSL6
0.148312	2.09091	-0.184662	KAT2B;KAT2B
0.148312	2.09091	-0.184662	KAT2B;KAT2B
0.148312	2.09091	-0.184662	KAT2B;KAT2B
0.148312	2.09091	-0.184662	KAT2B;KAT2B
0.148058	1.59749	-0.30909	GAPT
0.148054	1.55987	-0.105467	RPL35
0.148047	3.83226	-1.04576	Ift81
0.148025	1.86051	-0.374957	-
0.147937	1.54592	-0.140166	B4galt6;TTR;DSG2
0.147931	1.64574	-0.380241	CHMP4B
0.147912	2.65968	-0.664408	PUS7;RINT1;EFCAB10;ATXN7L1
0.147875	1.72624	-0.554117	RRP36
0.14784	1.73885	-0.264051	-
0.147812	1.57519	-0.15575	Ptk2
0.147808	1.68285	-0.253003	-
0.147786	1.76167	-0.482011	-
0.147746	13.8443	-1.03488	CATSPERD;LONP1;RPL36;HSD11B1L;MIC13;SAFB
0.147718	2.02432	-1.12083	CPLX3;LMAN1L;CSK;CYP1A2;CYP1A1
0.147709	2.58714	-1.65367	-
0.147683	2.8096	-1.13537	ZNF341;CHMP4B
0.147541	2.74816	-0.681664	PTPRS
0.147459	1.47218	-0.0918614	USP33;-
0.147438	2.28363	-0.792329	-
0.147421	2.26241	-1.24657	-
0.147414	4.4624	-0.986997	Ift81
0.147398	3.39073	-0.763731	-
0.147398	3.39073	-0.763731	-
0.147398	3.39073	-0.763731	-
0.147398	3.39073	-0.763731	-
0.147398	3.39073	-0.763731	-
0.147398	3.39073	-0.763731	-
0.147398	3.39073	-0.763731	-
0.147398	3.39073	-0.763731	-
0.147398	3.39073	-0.763731	-
0.147398	3.39073	-0.763731	-
0.147397	2.06171	-0.682023	-
0.147396	2.83837	-1.06827	PPP1R1A;PDE1B;-
0.147292	5.04744	-1.75571	AGMO
0.147231	1.84165	-0.640412	-
0.147181	2.59484	-0.290747	-
0.147159	14.9537	-1.03475	DUS3L;PRR22;CATSPERD;LONP1;RPL36;HSD11B1L;MIC13;SAFB
0.147106	2.01356	-0.628223	DISC1
0.147088	15.5078	-1.26397	DUS3L;PRR22;CATSPERD;LONP1;RPL36;HSD11B1L;MIC13;SAFB
0.147078	1.79967	-0.677464	-
0.147076	2.04821	-0.573938	KCNJ15;ERG
0.147004	1.75809	-0.248052	ZSCAN2;WDR73;NMB
0.146892	1.51032	-0.111578	ADAMTS12
0.146882	2.40276	-1.61577	ZFHX2;NGDN;MYH7
0.146861	2.01641	-1.01951	KRBOX4
0.146744	1.82609	-0.432217	MITF
0.146707	2.48102	-0.987821	LYRM7
0.146698	1.98972	-0.697582	KCNJ15;ERG;ERG
0.146693	2.7203	-0.980541	PTPRS
0.146631	2.06017	-0.372295	Csnk1e;KCNJ4;KDELR3
0.146609	1.961	-0.85201	-
0.146596	2.66057	-1.5308	-
0.146596	1.58369	-0.684641	-
0.146592	1.66665	-0.483396	-
0.146545	1.61138	-0.181876	RPL35
0.146358	2.94542	-1.36541	-
0.146307	2.17102	-1.21473	TMEM67;RBM12B
0.146192	2.56244	-1.62827	ZFHX2;NGDN;MYH7
0.146138	1.94097	-0.407355	ADAMTS2
0.146137	2.4946	-1.31558	-;AP1G2;THTPA;ZFHX2;NGDN
0.146093	2.56255	-0.970083	-
0.146017	2.58258	-1.60052	AP1G2;THTPA;ZFHX2;NGDN
0.14601	2.64891	-0.706957	PTPRS
0.145965	1.61995	-0.346048	GAPT
0.145957	1.74576	-0.36143	-
0.145932	2.12164	-0.48826	GLIS2;CORO7;Vasn;CORO7;DNAJA3
0.145833	1.8754	-0.236989	-
0.145814	2.12491	-0.696315	ZSCAN2;WDR73;NMB;SEC11A
0.145786	2.02922	-1.03011	-
0.145769	1.93627	-1.15961	-
0.145711	16.6635	-1.72167	PTPRA
0.145677	2.66785	-1.48652	-;AP1G2;THTPA;ZFHX2;NGDN
0.14555	3.01372	-1.17537	-
0.145526	1.60157	-0.288796	SYCP1
0.145489	1.49627	-0.208302	TBPL1;SLC2A12
0.145403	2.27597	-0.852796	-
0.145402	1.51377	-0.674424	YBX1;ECHDC1
0.145313	2.7262	-1.27542	-
0.145285	4.01059	-1.28928	CEP162;CYB5R4
0.14526	1.77377	-0.254687	DIO3
0.145218	1.6275	-0.971138	-
0.145143	2.04764	-0.451715	-
0.14513	1.46913	-0.444591	USP33;-
0.145104	2.04576	-0.55082	-;CALCR
0.145033	2.14243	-0.373845	-;SLIT1;SLIT1
0.145028	1.49643	-0.499534	CNTNAP3
0.145008	2.85733	-1.17323	-
0.14498	3.1244	-1.30767	Fgf10
0.14492	14.6964	-1.15858	DUS3L;PRR22;CATSPERD;LONP1;RPL36;HSD11B1L;MIC13;SAFB
0.144886	1.60841	-0.21832	PRDX1;AKR1A1;NASP
0.144837	1.65751	-0.88103	PRMT1;NCL
0.144833	2.12448	-1.09323	CCDC91
0.144808	1.82327	-0.856868	-
0.144715	2.97183	-1.45656	SUMF1;SETMAR
0.1447	1.8073	-0.533774	-
0.144696	2.71886	-0.378015	DR1;Dynll1;Fnbp1l
0.144666	2.58467	-1.02022	-
0.144662	1.77554	-0.349425	MITF
0.144618	1.4238	-0.298376	-
0.144589	1.99807	-0.788491	HCN1
0.144399	2.57119	-1.28891	ACSL6
0.144393	4.14066	-1.932	-
0.144296	1.94791	-0.819967	-
0.144293	1.76958	-0.172234	Cobl
0.144274	2.76759	-0.744958	-
0.144273	16.3716	-2.24153	VMAC;NDUFA11;NRTN;DUS3L;PRR22;CATSPERD
0.144266	2.75761	-0.448221	NAP1L1
0.144265	2.4449	-1.042	-
0.144145	2.10414	-0.824224	ATXN7L1
0.144099	17.4055	-0.909916	LONP1;RPL36;HSD11B1L;MIC13;SAFB;SAFB2
0.144094	1.89847	-0.727183	SLIT1
0.144056	2.54061	-1.57185	-
0.144023	1.57532	-0.221118	KCND2
0.144007	1.80325	-0.232341	PARD3
0.143959	2.02359	-0.55613	KCNJ15
0.143924	1.72522	-0.292101	WASHC3;PARPBP
0.143914	3.97409	-1.96132	-
0.143735	5.94026	-1.14244	ALAS1;TLR9;TWF2;Ppm1m;Wdr82;AP1AR
0.143735	5.94026	-1.14244	ALAS1;TLR9;TWF2;Ppm1m;Wdr82;AP1AR;-
0.143645	2.05592	-1.12687	Ulk3;CPLX3;LMAN1L;CSK;CYP1A2
0.143591	1.7597	-0.244204	Gabrg3
0.143566	4.01717	-1.21088	-
0.143541	1.52673	-0.29385	CRADD
0.143527	1.49573	-0.541616	CNTNAP3
0.143513	1.79795	-0.288715	MITF
0.143494	1.94684	-0.115539	MNAT1
0.14348	1.72362	-0.219029	ZSCAN2;WDR73;NMB;SEC11A
0.143438	1.71168	-0.342598	Fam96b
0.143384	3.13479	-1.45244	FMNL2
0.143312	1.68668	-0.169363	SEPT8;CCNI2;KIF3A
0.143116	1.63981	-0.187573	-
0.143103	2.2123	-0.352136	-
0.143083	1.66403	-0.214202	Gabrg3
0.143039	2.12109	-0.698335	-
0.142991	1.83118	-0.516719	-
0.142974	1.78959	-0.977964	Tulp3;RHNO1;Foxm1;-;NRIP2;ITFG2;FKBP4;DDX11L8
0.142892	2.15288	-0.916375	-
0.142868	1.85069	-0.288439	ITPR1
0.142859	1.68519	-0.301263	-
0.142816	1.80142	-0.769304	-
0.142807	1.71872	-0.22569	MP68;TDRD9;RD3L
0.142806	1.97095	-0.508808	CAMK2D
0.142762	1.72436	-0.498392	-
0.142751	1.78262	-1.33012	-
0.142729	2.07929	-1.20069	-
0.142635	2.30333	-1.05875	DISC1
0.142614	7.74994	-2.38224	RANBP3;CAPS;VMAC;NDUFA11
0.142585	2.13731	-0.392995	-;SLIT1;SLIT1
0.142569	1.88529	-0.561066	SUCLG2
0.142561	1.84196	-0.441198	MITF
0.142528	1.77577	-0.287221	ZSCAN2;WDR73;NMB;SEC11A
0.142445	1.56632	-0.484993	Gabrr3;RRM2
0.142428	1.80527	-0.36838	WASHC3;PARPBP
0.142427	1.60824	-0.384686	GDA
0.142407	2.03789	-0.102343	USP38;DNAJC19
0.142351	1.66792	-0.540619	Ube2l3
0.142343	1.9068	-0.754367	SLIT1;ARHGAP19
0.14229	2.33479	-0.262589	CYP2C21;CYP2C18
0.142124	2.55825	-0.54147	-
0.142121	1.89336	-0.47831	-
0.14202	1.96214	-0.515371	ZSCAN2;WDR73;NMB;SEC11A
0.141965	2.86065	-1.86035	-
0.141944	2.0693	-1.33727	CCDC91
0.141927	1.76288	-1.0574	-
0.141918	1.49871	-0.117991	TRDN;CLVS2
0.141907	1.75255	-0.52306	-
0.141898	1.87678	-0.399622	-
0.14187	2.48532	-0.615335	-
0.141854	2.89143	-1.42474	-
0.141776	2.79242	-1.84871	CCDC92;DNAH10
0.141754	2.4108	-1.05747	FMNL2
0.141717	1.62704	-0.231326	-
0.141636	2.4033	-0.955748	P4HA2
0.14161	2.25051	-0.546983	-
0.14152	2.09429	-0.844921	SLIT1;GTF2A2
0.141509	1.49728	-0.962016	-
0.141488	1.57856	-0.162439	WASHC3;PARPBP
0.141463	2.11579	-0.670832	ZSCAN2;WDR73;NMB;SEC11A
0.141433	1.43821	-0.407089	SKIL;PRKCI
0.14141	2.12877	-0.857256	Edrf1;UROS;BCCIP;DHX32
0.141384	1.73799	-0.56464	-
0.141337	1.46907	-0.278247	TJP1
0.141233	1.85407	-0.0986587	GCSAML
0.141231	1.95538	-0.799883	-
0.141228	2.00672	-0.512032	-
0.141157	1.99491	-0.61961	SLIT1;SLIT1;GTF2A2
0.141143	17.0699	-2.20442	RANBP3;CAPS;VMAC;NDUFA11;NRTN;DUS3L;PRR22;CATSPERD
0.141097	1.69741	-0.418193	RRP36
0.141074	1.56988	-0.0927108	-
0.140973	1.6896	-0.218631	MBNL1
0.140969	1.76128	-0.141733	ADAMTS2
0.140917	1.79137	-0.310598	MITF
0.140904	1.72748	-0.281135	B4galt6;TTR
0.140851	2.02286	-0.669976	-
0.140849	2.29236	-0.659244	-
0.140808	2.72525	-1.42175	-
0.140791	2.60409	-1.43726	SEPT3;NAGA;-;NDUFA6;-;CYP2D14;CYP2D14
0.140784	2.25993	-0.416592	-
0.140783	2.39901	-0.33313	SHB;SLC25A51
0.140684	1.92274	-0.741301	SLIT1;ARHGAP19
0.140627	1.43148	-1.1241	-
0.140615	3.70528	-1.2237	CEP162;CYB5R4
0.140583	2.113	-1.20727	SCAMP2;Ulk3;CPLX3;LMAN1L;CSK;CYP1A2
0.140531	5.34438	-0.255081	G2E3;SCFD1
0.140467	1.97182	-0.868073	RRP36
0.14041	1.90459	-0.702199	SLIT1;ARHGAP19
0.140401	1.5856	-0.162878	RPL35
0.140393	3.21176	-1.77776	BNC1;BNC1
0.140389	1.74227	-0.554836	-
0.140257	1.5524	-0.242966	-
0.140249	2.7695	-0.377364	CPA5;CPA1;CEP41
