# Supplementary material for: Genomic Insights into Tibetan Sheep Adaptation to Different Altitude Environments
Source: Int J Mol Sci. 2024 Nov 19;25(22):12394. doi: 10.3390/ijms252212394 (PMC11594602; doi:10.3390/ijms252212394)
Supplement: Supplementary file 1 [file ijms-25-12394-s001.zip › Table S7.xlsx]

## Sheet: Sheet1
Table S7. Selective signal analysis of candidate genes (OL vs TS).
Fst	Pi_Ratio	Tajima.D_OL	Symbol
0.328262	2.8543	-1.51405	NFAT5
0.315572	2.83206	-1.40726	NFAT5
0.315572	2.83206	-1.40726	NFAT5
0.305739	1.73358	-0.0899194	HFE;Hist1h1e;-;Hist1h2ap;-;-;-;TRIM38
0.30362	4.79778	-0.799333	-
0.30362	4.79778	-0.799333	-
0.30362	4.79778	-0.799333	-
0.30362	4.79778	-0.799333	-
0.30362	4.79778	-0.799333	-
0.301133	1.63182	-0.00870563	HFE;Hist1h1e;-;Hist1h2ap;-;-;-;TRIM38
0.29542	2.26977	-0.657452	-
0.295013	1.76696	-0.180517	HFE;Hist1h1e;-;Hist1h2ap;-;-;-;TRIM38
0.292003	4.88194	-0.825509	MAGEE2;PBDC1
0.292003	4.88194	-0.825509	MAGEE2;PBDC1
0.292003	4.88194	-0.825509	MAGEE2;PBDC1
0.292003	4.88194	-0.825509	MAGEE2;PBDC1
0.292003	4.88194	-0.825509	PBDC1
0.292003	4.88194	-0.825509	PBDC1
0.292003	4.88194	-0.825509	PBDC1
0.292003	4.88194	-0.825509	PBDC1
0.292003	4.88194	-0.825509	PBDC1
0.292003	4.88194	-0.825509	PBDC1
0.290248	2.27051	-0.597544	-
0.288681	1.68233	-0.660006	GPAM
0.285277	1.88672	-0.41839	-;HFE;Hist1h1e;-;Hist1h2ap;-;-;-;TRIM38
0.281872	6.02839	-2.19482	PHTF2;Tmem60;RSBN1L;Ebp
0.280109	5.03339	-1.21482	-
0.277126	4.24626	-1.84549	RSBN1L;Ebp
0.276147	4.29023	-1.9003	RSBN1L;Ebp;PTPN12
0.275844	4.75392	-2.12445	RSBN1L;Ebp
0.275067	4.13602	-1.90031	RSBN1L;Ebp;PTPN12
0.273584	4.00301	-1.82226	RSBN1L;Ebp;PTPN12
0.273199	1.91101	-0.238296	-
0.272871	4.15822	-1.9118	RSBN1L;Ebp
0.270685	2.43159	-1.27404	-
0.270597	2.59481	-1.16356	NFAT5;NQO1
0.266815	2.31525	-0.743518	-
0.26516	2.17515	-1.03785	-
0.263828	4.33315	-1.76415	PHTF2;Tmem60;RSBN1L;Ebp
0.263583	3.39576	-1.77535	GPR156;LRRC58
0.26355	2.27176	-1.12994	-
0.262277	1.82221	-0.119914	-
0.262108	2.20753	-0.640212	-
0.262013	1.7912	-0.197023	-;HFE;Hist1h1e;-;Hist1h2ap;-;-;-
0.261898	3.5409	-1.77923	LRRC58;FSTL1
0.261898	3.5409	-1.77923	LRRC58;FSTL1
0.260385	1.88673	-0.984189	CES5A;-
0.259867	1.65923	-0.85359	GPAM
0.256983	3.60025	-1.80443	FSTL1
0.256264	4.52941	-0.813384	SLC16A2
0.256264	4.52941	-0.813384	SLC16A2
0.256215	3.27672	-1.36951	-
0.256215	3.27672	-1.36951	-
0.25554	2.08999	-0.635838	-
0.255316	4.19856	-2.00365	RSBN1L;Ebp
0.25489	1.60585	-0.466563	PRKDC
0.254883	3.9443	-1.61124	PHTF2;Tmem60;RSBN1L
0.253077	2.80541	-1.2984	RSBN1L;Ebp;PTPN12
0.252985	1.95387	-0.446243	-
0.252933	2.30993	-1.30417	-
0.251532	2.21225	-0.942857	NFAT5
0.250843	1.67318	-0.917812	GPAM
0.250492	2.70399	-1.16346	RPS3A;MAP3K2
0.249585	1.34866	-0.387252	GPAM
0.249263	4.33643	-0.799333	-
0.249263	4.33643	-0.799333	-
0.249263	4.33643	-0.799333	-
0.249263	4.33643	-0.799333	-
0.249263	4.33643	-0.799333	-
0.249263	4.33643	-0.799333	-
0.248479	2.22232	-0.698389	NFAT5;NQO1
0.246316	1.63962	-0.733879	GPAM
0.245274	3.63295	-1.88486	FSTL1
0.244683	1.38715	-0.789764	STXBP5
0.243462	2.07956	-0.502777	-
0.242317	2.14191	-1.11683	-
0.240188	1.9024	-0.152815	SAMD5
0.239571	2.01598	-0.55363	-
0.23778	3.08174	-1.75367	LRRC58;FSTL1
0.237364	1.8746	-0.325775	-;HFE;Hist1h1e;-;Hist1h2ap;-
0.23676	1.73672	-0.654604	PRKDC
0.236572	1.35725	-0.317535	PRKDC
0.235971	2.88851	-1.18432	-
0.235695	1.96546	-0.0965391	-
0.235339	1.57841	-0.728605	GPAM
0.234171	2.12403	-1.1356	-
0.233533	8.14286	-1.13321	CEACAM4;CEACAM7;CEACAM6
0.233533	8.14286	-1.13321	CEACAM7;CEACAM6
0.233533	8.14286	-1.13321	CEACAM7;CEACAM6
0.233533	8.14286	-1.13321	CEACAM7;CEACAM6;CEACAM6
0.233533	8.14286	-1.13321	CEACAM7;CEACAM6;CEACAM6
0.233533	8.14286	-1.13321	CEACAM7;CEACAM6;CEACAM6
0.23343	2.02563	-0.650487	-
0.23328	1.60919	-0.548216	GPAM
0.232887	1.93462	-0.0511776	SAMD5
0.232815	4.24143	-0.799333	-
0.232729	3.15342	-1.3212	PHTF2;Tmem60;RSBN1L
0.231341	1.28201	-0.151404	RAET1E
0.231341	1.28201	-0.151404	RAET1E
0.231153	1.81585	-0.732253	PRKDC
0.228834	3.29065	-1.7964	GPR156;LRRC58;FSTL1
0.227569	1.58362	-0.4491	GPAM
0.227485	1.92809	-0.468095	-
0.227337	1.70767	-0.0192121	-
0.227129	2.13182	-0.600093	C8orf34
0.226864	3.60868	-1.95808	FSTL1
0.226768	1.96236	-0.514616	-
0.226174	1.75953	-0.0390624	-
0.22617	3.00668	-1.13594	-
0.225921	3.64625	-1.88968	FSTL1
0.225277	3.03879	-1.12086	-
0.224773	3.18569	-1.79866	GPR156;LRRC58;FSTL1
0.222687	3.09645	-1.6155	LRRC58;FSTL1
0.222077	2.0515	-0.622715	-
0.219486	2.79641	-1.02417	PHTF2;Tmem60;RSBN1L
0.218978	2.20267	-0.802602	Ebp;PTPN12
0.218841	1.46124	-0.667225	STXBP5
0.218658	1.77707	-0.594875	PRKDC
0.218479	1.43515	-0.0806039	PDCL2;CLOCK
0.217819	2.70798	-0.601601	KAT2B;KAT2B
0.217819	2.70798	-0.601601	KAT2B;KAT2B
0.217819	2.70798	-0.601601	KAT2B;KAT2B
0.217819	2.70798	-0.601601	KAT2B;KAT2B
0.21716	3.05952	-1.74224	LRRC58;FSTL1
0.216831	1.52204	-0.194822	GPAM
0.215876	1.94638	-0.868725	-
0.214567	1.83265	-0.0840852	STXBP5;SAMD5
0.214444	1.94979	-0.615361	PRKDC
0.213837	3.63102	-1.91682	FSTL1
0.213471	3.57354	-1.90314	FSTL1
0.212773	2.25886	-1.08594	NGDN;MYH7;Cmtm5
0.212476	1.8238	-0.0997428	STXBP5;SAMD5
0.212412	1.66899	-0.00465265	Ebp;PTPN12
0.212036	1.4926	-0.68233	STXBP5
0.211708	2.37706	-1.04766	-
0.211158	1.29231	-0.052563	HEATR5B
0.210378	2.25165	-1.08637	NGDN;MYH7;Cmtm5
0.210174	2.68352	-0.878213	-
0.209856	2.16332	-0.932595	NGDN;MYH7;Cmtm5;EFS
0.209709	2.32073	-0.765638	-
0.209305	1.8574	-0.0927128	SAMD5
0.20913	1.48638	-0.129885	-;-
0.208405	1.97906	-0.0157685	MICU2;ZDHHC20;MRPL57;SKA3
0.208176	3.57421	-1.89934	Fry;RXFP2
0.207277	4.24837	-2.09184	RXFP2;RXFP2
0.207276	2.08031	-0.65126	-
0.206991	2.28032	-1.12045	NGDN;MYH7
0.206185	1.95611	-0.51139	-
0.206134	1.58184	-0.645896	STXBP5
0.205741	1.44475	-0.071008	HMGB1;-;-
0.205604	1.48898	-0.15227	ZIC1
0.205364	4.21338	-2.10384	Fry;RXFP2;RXFP2
0.205128	3.58263	-1.91414	Fry;RXFP2;RXFP2
0.204892	3.57709	-1.8678	Fry
0.204049	2.25046	-1.06794	RPS3A;MAP3K2
0.203978	2.64372	-1.31489	-
0.203515	2.25671	-0.747408	-
0.203322	3.97556	-2.06469	Fry;RXFP2;RXFP2
0.202961	2.52987	-1.28537	-
0.202621	2.19078	-0.792825	LNX2
0.202181	2.14905	-0.744053	-
0.201829	1.51125	-0.224543	ZIC1;-
0.201544	1.75613	-0.174862	STXBP5;SAMD5
0.200875	1.98932	-0.621301	-
0.200666	2.75009	-1.49985	ATXN7L1
0.200177	1.65337	-0.52323	HMGB1
0.199985	2.20225	-0.570746	-
0.199816	3.08946	-1.74148	FSTL1
0.199691	3.11413	-1.52786	RINT1;EFCAB10;ATXN7L1
0.199606	2.28754	-1.25131	NGDN;MYH7
0.199531	1.96997	-0.576922	UBE2U
0.19937	3.18429	-1.59856	ATXN7L1
0.19918	2.3592	-0.976255	-
0.199161	2.77994	-1.32976	-
0.198811	1.7557	-0.505839	PRKDC
0.198369	2.03498	-0.424659	-
0.19799	2.01789	-0.56405	UBE2U
0.197698	1.57119	-0.0150559	-
0.197342	3.86058	-1.83252	RXFP2;RXFP2
0.197328	9.57693	-0.878907	-
0.197328	9.57693	-0.878907	-
0.197328	9.57693	-0.878907	-
0.197328	9.57693	-0.878907	-
0.19718	1.7434	0.00280385	SAMD5
0.197019	2.05034	-0.251541	MYH7;Cmtm5;EFS;SLC22A17;PABPN1;BCL2L2;Ppp1r3e
0.196676	1.50381	-0.440429	NFAT5
0.196305	2.32395	-0.681319	-
0.195894	3.23741	-1.58801	ATXN7L1
0.195802	1.8739	-0.273873	IARS
0.195436	3.14108	-1.47037	RINT1;EFCAB10;ATXN7L1
0.195215	2.04873	-0.317734	MYH7;Cmtm5;EFS;SLC22A17;PABPN1
0.194978	3.22521	-1.63425	ATXN7L1
0.194729	2.01627	-0.320797	MYH7;Cmtm5;EFS;SLC22A17;PABPN1
0.19463	2.016	-0.343121	-
0.194585	2.42307	-1.15021	-
0.193705	2.01566	-0.129299	MICU2;ZDHHC20;MRPL57;SKA3
0.193079	1.36586	-0.0757923	CLOCK
0.19271	2.1397	-1.27179	ZFHX2;NGDN;MYH7
0.192383	1.90159	-0.444518	MYH7;Cmtm5;EFS;SLC22A17
0.192342	1.38157	-0.00244499	Vps29;RAD9B;PPTC7
0.192121	1.93322	-0.308516	-
0.191864	1.51757	-0.246235	ZIC1;-;Zic4
0.191466	3.11246	-1.43039	RINT1;EFCAB10;ATXN7L1
0.191447	3.65664	-1.67964	RXFP2;RXFP2
0.190864	2.10317	-0.66494	-
0.190271	2.38165	-1.12286	-
0.190204	3.09669	-1.69431	GPR156;LRRC58
0.190038	2.39334	-1.19531	-
0.189301	2.77867	-1.11497	-
0.188465	2.59166	-1.6435	GPR156
0.188384	1.93441	-0.374991	-
0.188245	1.48294	-0.165863	GPAM
0.188099	2.89703	-1.42249	-
0.187832	1.51382	-0.316192	KCNA1
0.18742	1.47941	-0.568899	KAT2B;KAT2B;RAB17
0.18742	1.47941	-0.568899	KAT2B;KAT2B;RAB17
0.18742	1.47941	-0.568899	KAT2B;KAT2B;RAB17
0.18742	1.47941	-0.568899	KAT2B;KAT2B;RAB17
0.18742	1.47941	-0.568899	KAT2B;RAB17
0.18742	1.47941	-0.568899	KAT2B;RAB17
0.186984	2.43051	-1.2154	-
0.186726	1.94683	-0.393808	-
0.186607	2.76954	-1.71981	GPR156;LRRC58
0.186549	2.93658	-1.62575	ATXN7L1
0.186483	1.81968	-0.177773	-
0.185592	1.90854	-0.70485	LNX2
0.184923	1.68022	-0.216755	SCYL1;MGA
0.184762	2.08275	-0.608157	C8orf34
0.184687	2.80862	-1.60459	GPR156;LRRC58
0.184555	3.00635	-1.474	-;Litaf
0.184515	3.00292	-1.73977	GPR156
0.184403	1.81817	-0.316318	ROR1;UBE2U
0.184324	2.89831	-1.3946	-
0.18339	1.845	-0.16269	NOL8;IARS
0.183037	1.65975	-0.649516	KCNA1
0.182917	3.90943	-1.64541	-
0.182768	1.99944	-0.386814	-
0.182354	2.63708	-1.53539	UNC13C
0.18234	1.5155	-0.197284	HMGB1
0.181932	1.94639	-0.466678	-
0.181605	2.22628	-0.719686	PHTF2;Tmem60;RSBN1L
0.181041	1.81733	-0.676347	-
0.180927	1.54195	-0.463559	-;PUS7
0.18069	2.17996	-1.19704	-
0.180495	2.03922	-0.476121	LNX2
0.180369	1.97642	-0.492435	-
0.180003	1.63323	-0.239033	-
0.17994	1.51267	-0.213919	HMGB1
0.1798	2.59781	-1.37863	Atxn7l1
0.179496	2.69175	-1.54034	UNC13C
0.179459	2.01666	-0.329602	SCAPER
0.179232	1.72351	-0.64342	SCEL
0.178774	2.96497	-1.61299	FSTL1
0.178663	1.94195	-0.039625	-
0.178594	1.52407	-0.262248	-;PUS7
0.178464	1.70594	-0.253928	SCYL1;MGA
0.178454	3.44271	-1.61271	RXFP2;RXFP2
0.178375	1.89113	-1.26753	-
0.178233	1.92673	-0.156538	CCDC88C;-;-
0.178091	1.92531	-0.0568759	-
0.177652	2.23034	-0.758494	ARHGAP18;BANF1
0.177581	1.84268	-0.734223	Mitf;MITF
0.177521	1.52868	-0.213263	ZIC1;-;Zic4
0.17722	4.31612	-1.86125	-
0.177022	2.04504	-0.812692	Atxn7l1
0.176999	2.07569	-0.539798	-
0.17699	1.91272	-0.29552	-
0.176791	2.54341	-1.32243	Fry
0.176777	2.52831	-1.60409	UNC13C
0.176625	2.02623	-0.363853	HSPE1;LNX2
0.176226	1.85806	-0.813567	MITF
0.175864	2.38069	-1.1495	-
0.175779	1.91985	-0.138934	-
0.17556	2.27002	-1.01215	ARHGAP18;BANF1
0.175477	2.66331	-1.17226	RINT1;EFCAB10;ATXN7L1
0.175329	1.87345	-0.319987	-
0.175238	2.40395	-1.03886	ARHGAP18;BANF1
0.175211	2.09761	-0.501597	-
0.175162	1.34973	-0.285499	-
0.175094	4.1907	-1.82193	GPR156
0.174604	2.8182	-1.39529	-;SEMA4G
0.174546	2.0077	-0.324455	HSPE1;LNX2
0.174313	2.22388	-1.12294	-
0.174072	1.87757	-0.158929	NOL8;IARS
0.173768	1.85365	-0.333417	UBE2U
0.173543	2.69815	-1.78198	GPR156
0.1735	2.13598	-0.175905	-
0.173363	2.79729	-1.50281	-;SEMA4G;MRPL43;TWNK
0.173302	1.36184	-0.0215241	Vps29;RAD9B;PPTC7
0.173264	1.5708	-0.050564	SAMD5
0.173093	2.69975	-1.37022	-;SEMA4G
0.173	2.45277	-1.26988	-
0.172955	1.63683	-0.325705	ZIC1;-;Zic4
0.172686	2.60115	-0.537315	HDAC8;PHKA1
0.172686	2.60115	-0.537315	HDAC8;PHKA1
0.172686	2.60115	-0.537315	HDAC8;PHKA1
0.172686	2.60115	-0.537315	HDAC8;PHKA1
0.172686	2.60115	-0.537315	PHKA1
0.172686	2.60115	-0.537315	PHKA1
0.172686	2.60115	-0.537315	PHKA1
0.172686	2.60115	-0.537315	PHKA1
0.172686	2.60115	-0.537315	PHKA1
0.172686	2.60115	-0.537315	PHKA1
0.172632	1.43268	-0.148791	-
0.172595	1.77539	-0.691045	-
0.172572	1.54019	-0.0571652	ITGB8
0.172472	1.78581	-0.699802	-
0.17186	2.08373	-0.537431	-
0.171851	1.5708	-0.80738	-
0.171553	1.84911	-0.24799	-
0.17144	2.58356	-1.35435	-
0.171392	1.87499	-0.160273	-
0.17139	2.58248	-1.19628	-;Litaf
0.171294	4.20584	-1.62801	-
0.171278	1.81693	-0.592931	LNX2;MTIF3
0.170765	2.39306	-1.13976	-
0.170607	1.32545	-0.203934	-
0.170598	2.34095	-1.53621	GPR156;LRRC58
0.170464	2.81356	-1.35365	-;SEMA4G
0.170446	1.74016	-0.436245	ROR1;UBE2U
0.170377	1.92034	-0.0795879	CCDC88C;-;-
0.170355	1.6067	-0.200728	-
0.170349	2.24515	-0.279157	-
0.170343	1.91218	-0.445127	SCAPER
0.169687	2.26762	-0.943995	ARHGAP18;BANF1
0.169651	1.33123	-0.240819	-
0.169162	1.3519	-0.129569	-
0.169132	2.42341	-1.18848	-
0.168922	2.04599	-0.962504	Fry
0.168585	1.87115	-0.0242512	-
0.168446	2.13396	-0.435984	-
0.168347	1.8206	-0.438217	-
0.168342	1.57268	-0.154317	-
0.168329	1.8316	-0.106831	MARK3
0.168246	1.51889	-0.119116	ITGB8
0.168057	3.36017	-1.12559	CASP13
0.167955	3.23091	-1.74397	GPR156
0.167953	1.83844	-0.652365	-
0.167709	1.84547	-0.286073	CCDC88C;-;-
0.167492	1.72392	-0.0566578	-
0.167263	1.94031	-0.0770981	-
0.167018	1.88593	-0.849935	-
0.166883	1.84707	-0.692012	-
0.166615	1.52213	-0.114065	-
0.166419	2.23513	-0.88751	NR1I2;GSK3B
0.166396	1.72927	-0.46093	LNX2;MTIF3
0.166361	1.52046	-0.662594	-
0.166311	1.6706	-0.36813	ROR1;UBE2U
0.166036	2.66299	-1.25477	-
0.165948	1.8571	-0.187955	-
0.165915	3.55091	-1.75799	TNFAIP3
0.165844	1.45952	-0.124943	-;Vps29;RAD9B;PPTC7
0.165815	1.84372	-0.247797	-
0.165793	2.38537	-1.18473	-
0.165744	2.11891	-1.02392	-
0.16571	2.96928	-1.51703	TNFAIP3
0.165676	1.28997	-0.0720651	OR4K15
0.165556	1.88644	-0.3138	UBE2U
0.165539	2.29851	-1.00481	-
0.165415	1.32108	-0.108366	Hist1h2bm;-;HFE;Hist1h1e;-
0.165358	1.86221	-1.24617	DOT1L;PLEKHJ1;SF3A2;AMH;AMH;JSRP1
0.165291	1.65896	-0.788655	FMN1;GREM1
0.165169	1.85468	-0.461861	-
0.165075	1.65907	-0.494307	PRKDC
0.165069	7.32714	-1.62191	ZNF831
0.16496	1.89	-0.435713	IARS
0.164687	2.39445	-1.08727	NDUFB4
0.164371	1.64588	-0.819059	FMN1;GREM1
0.164192	2.45567	-1.27501	-
0.163824	4.32091	-1.66573	-
0.163444	1.39992	-0.174672	MPPED2
0.163419	1.67777	-0.520845	USPL1;HMGB1
0.163253	3.24402	-1.21606	CASP13
0.163	1.73179	-0.801911	KCNA1
0.162954	4.32565	-1.73994	GPR156
0.162915	1.90982	-0.264159	-;HSPE1;LNX2
0.162643	2.08115	-0.254521	-
0.162563	3.06792	-1.7672	SAFB2;-
0.162513	1.63843	-0.495333	SCEL
0.162196	4.56322	-1.47201	GPR156
0.16219	1.54942	-0.0105894	KCTD2;Trim65;SLC16A5;Armc7;NT5C;-
0.161954	1.65169	-0.351192	-
0.161931	4.5049	-1.89105	GPR156
0.161931	4.5049	-1.89105	GPR156
0.161881	2.95907	-1.73444	SAFB2;-
0.161873	1.58944	-0.00893298	GSTA2;GSTA1;Gsta4
0.161679	1.44541	-0.147066	PRKDC
0.161653	1.83011	-0.143471	Pim1
0.161448	1.45817	-0.50161	-;PUS7
0.16143	1.65493	-0.417028	SCEL
0.161297	2.22842	-0.422887	ACSL6
0.161283	1.78861	-0.84662	MITF
0.161222	2.69105	-0.871217	CASP13
0.160937	1.75764	-0.415665	GSK3B
0.160557	3.19828	-1.23535	KMT2E
0.160467	3.09167	-1.12444	CASP13
0.160246	1.49338	-0.0105894	KCTD2;Trim65;SLC16A5;Armc7;NT5C;-
0.160055	1.45273	-0.0654391	-
0.159962	1.48721	-0.049902	KCTD2;Trim65;SLC16A5;Armc7;NT5C;-
0.159918	2.06659	-0.171586	ACSL6
0.159847	2.0109	-0.535017	-;HSPE1;LNX2
0.159617	6.89978	-1.68223	ZNF831
0.159545	1.88466	-0.975431	-
0.159322	2.94194	-0.512938	-
0.159322	2.94194	-0.512938	-
0.159322	2.94194	-0.512938	-
0.159322	2.94194	-0.512938	-
0.159322	2.94194	-0.512938	-
0.158915	1.60292	-0.271634	FAM120A
0.158792	1.85458	-0.695381	Atxn7l1
0.158767	2.89004	-1.68011	SAFB2;-
0.158644	1.47722	-0.0476931	-
0.158312	1.50551	-0.262299	-
0.158237	1.29171	-0.451704	AGTPBP1
0.158126	2.66385	-0.915664	-
0.158126	2.66385	-0.915664	-
0.158126	2.66385	-0.915664	-
0.158126	2.66385	-0.915664	-
0.158126	2.66385	-0.915664	-
0.158126	2.66385	-0.915664	-
0.158126	2.66385	-0.915664	-
0.158126	2.66385	-0.915664	-
0.158126	2.66385	-0.915664	-
0.158126	2.66385	-0.915664	-
0.158067	1.88528	-0.437782	UBE2U
0.157986	2.24672	-0.674263	CEP162
0.157887	1.98685	-0.619662	NR1I2;GSK3B
0.157789	1.62977	-0.275702	-
0.15752	2.18352	-0.870616	NDUFB4
0.157402	2.0476	-0.634561	-;HSPE1;LNX2
0.157377	1.62941	-0.844672	DOT1L;PLEKHJ1;SF3A2;AMH
0.15732	2.12643	-0.96501	ARHGAP18;BANF1
0.15726	2.70304	-1.0383	RXFP2;RXFP2
0.157243	1.7753	-0.552662	-
0.157185	2.43658	-0.944531	-;Litaf
0.157094	1.57893	-0.192428	-
0.156084	4.56632	-0.652904	Nfib
0.155578	1.77045	-0.998592	-
0.155513	1.85175	-1.43441	DOT1L;PLEKHJ1;SF3A2;AMH;AMH;JSRP1;AP3D1
0.155513	2.26824	-0.488689	ACSL6
0.155264	1.8779	-0.309043	-
0.155163	1.50127	-0.444482	Unc13c
0.15476	1.31889	-0.148625	-
0.154557	1.46963	-0.310875	Unc13c
0.154505	1.30867	-0.369299	AGTPBP1
0.154493	1.57171	-0.183254	-
0.15447	1.48857	-0.0549894	LNX2;MTIF3;GTF3A
0.154319	1.5603	-0.0332931	MYPN;ATOH7;PBLD;UCHL3;HNRNPH3;RUFY2
0.154228	1.36704	-0.0277942	MPPED2
0.154094	2.60905	-0.86984	CASP13
0.154051	1.44883	-0.476235	-;PUS7
0.153936	4.31689	-0.78089	Nfib
0.153883	1.98984	-0.649486	-;HSPE1;LNX2
0.153743	1.55231	-0.149498	-
0.153619	2.71285	-1.52935	FSTL1
0.15349	2.95286	-1.23582	CASP13
0.153466	1.95127	-0.427483	Mitf;MITF
0.153439	3.73121	-1.31065	GPR156
0.153241	1.51004	-0.141861	ITGB8
0.153241	1.51004	-0.141861	ITGB8
0.153215	1.44623	-0.325336	RAET1E
0.152715	1.74556	-0.213232	-
0.152661	1.50195	-0.262911	SCEL
0.152589	1.69559	-0.541326	-
0.1524	1.27664	-0.0992867	-
0.15239	1.60746	-0.155522	-
0.152379	1.79065	-0.887786	-
0.152364	1.86669	-0.426887	CNTN4;CNTN4
0.15233	4.2487	-0.780967	Nfib
0.15227	1.30394	-0.0476806	-
0.151742	1.3408	-0.221372	RYR2
0.151683	1.80268	-0.0823299	-
0.151651	1.59269	-0.745496	FMN1;GREM1
0.151622	1.56384	-0.482178	-
0.151604	1.94887	-0.860048	C8orf34
0.151548	3.03723	-1.50273	TNFAIP3
0.151492	2.69655	-1.37016	TNFAIP3
0.15143	1.89607	-0.39736	-
0.151326	1.64892	-0.912602	-
0.151265	1.45168	-0.577652	-
0.151188	1.54973	-0.30529	-
0.150499	1.81486	-0.149023	CORO7;DNAJA3;NMRAL1;Hmox2
0.150481	4.27171	-1.36497	GPR156
0.150375	1.50659	-0.571889	-;PUS7
0.150271	1.72273	-0.831482	-
0.149889	2.20508	-0.685668	CEP162
0.149829	1.5897	-0.0238312	UBQLN1
0.149829	1.71939	-0.350574	-
0.149759	2.39483	-0.662438	CASP13
0.149683	1.94124	-0.479084	PHTF2;Tmem60;RSBN1L
0.149672	1.80736	-0.792513	Fry
0.149626	3.31471	-1.22505	-
0.149557	2.11271	-0.748108	NDUFB4;HGD
0.149499	1.72953	-1.75717	DOT1L;PLEKHJ1;SF3A2;AMH;AMH;JSRP1;AP3D1
0.149412	1.39534	-0.255964	Unc13c
0.149407	1.47503	-0.336472	-
0.149366	1.921	-0.164604	-
0.149331	1.90524	-0.0549127	PHTF2;Tmem60;RSBN1L
0.14926	1.82472	-0.407209	IARS
0.149254	1.69214	-0.013139	Pim1
0.149224	1.89017	-0.476598	CNTN4;CNTN4
0.149202	1.80671	-0.0353411	NFAT5;NQO1
0.149185	1.48737	-0.17056	SCEL
0.14897	1.54036	-0.252865	-
0.148887	1.68584	-1.82525	DOT1L;PLEKHJ1;SF3A2;AMH;AMH;JSRP1;AP3D1;IZUMO4
0.148811	1.77553	0.00299184	-
0.148637	1.43028	-0.766947	Ube2e3
0.14857	1.47162	-0.529218	-;PUS7
0.148305	3.34495	-0.437352	GPR156
0.148292	1.85575	-0.341859	SUCLA2
0.148287	2.64934	-1.10872	KMT2E
0.147885	2.71223	-1.56914	-
0.147768	2.64079	-1.17443	-;AP1G2;THTPA;ZFHX2
0.147607	2.02646	-0.714285	-
0.147558	1.90039	-0.382634	NR1I2;GSK3B
0.14749	3.84249	-0.757528	-
0.14749	3.84249	-0.757528	-
0.14749	3.84249	-0.757528	-
0.14749	3.84249	-0.757528	-
0.14749	3.84249	-0.757528	-
0.14749	3.84249	-0.757528	-
0.147389	1.82897	-0.187192	ERCC3;cyp27c1
0.147339	1.80084	-0.904098	-
0.147309	1.93254	-0.667348	-
0.147132	1.54032	-0.357699	-
0.147012	2.68378	-1.27944	-;AP1G2;THTPA;ZFHX2
0.14692	1.96367	-0.295437	TRMT10A;C4orf17
0.146741	1.91332	-0.83879	-
0.146695	2.64997	-1.24324	-;AP1G2;THTPA;ZFHX2
0.146681	1.48318	-0.507527	FMN1;GREM1
0.146586	1.60662	-0.293748	-
0.146522	3.43457	-1.90097	Paip1;-
0.146426	1.51022	-0.242381	-
0.14627	2.03837	-1.14886	UNC13C
0.146265	1.82671	-0.0832544	-
0.14615	1.50206	-0.025955	CNTN4
0.146012	1.92853	-0.694967	-
0.145888	2.07631	-0.786181	NDUFB4;HGD
0.145809	1.40195	-0.0307986	-
0.145786	1.58218	-0.0634299	AUH
0.145711	1.36372	-0.606793	DOT1L;PLEKHJ1
0.145663	1.70075	-1.04373	-
0.145592	1.72714	-0.851685	MITF
0.145473	1.3202	-0.0249551	-
0.145414	1.64906	-0.0704302	HBE1;HBE2;HBE1;-;HBE2
0.14533	1.57212	-0.524825	-
0.145227	1.56063	-0.0856046	CNTN4
0.145185	3.59148	-1.97708	Paip1;-
0.145082	1.57779	-0.000306292	-
0.144916	1.56285	-0.579064	-;GATA2;DNAJB8;EEFSEC;EEFSEC;EEFSEC
0.144862	1.66087	-0.364212	Gabrg3
0.144757	2.24001	-0.78786	-;Litaf
0.144133	1.54847	-0.196601	Atxn7l1
0.144086	5.41935	-1.15142	DPP6
0.144086	5.41935	-1.15142	DPP6
0.144071	3.59095	-1.86912	TACC3;TMEM129;SLBP
0.144058	1.95532	-0.63091	Pou3f3;-
0.143785	2.71614	-1.35806	-;AP1G2;THTPA;ZFHX2
0.143511	1.73319	-1.56892	DOT1L;PLEKHJ1;SF3A2;AMH;AMH;JSRP1;AP3D1
0.143362	1.87551	-0.544176	CNTN4
0.142668	2.27652	-0.1543	-
0.142598	3.5299	-1.85588	TMEM129;SLBP
0.142596	3.04183	-0.0205818	GSK3B;-;GPR156
0.142594	2.20158	-1.01945	-
0.142594	2.00045	-0.62099	-
0.142577	1.59612	-0.370911	-
0.142345	2.3666	-0.0022335	-
0.142113	1.96463	-0.656198	Pou3f3;-
0.142102	2.42601	-1.24676	-;SEMA4G;MRPL43;TWNK
0.141763	1.89525	-0.536438	CNTN4
0.141688	1.51113	-0.0861517	SCEL
0.1416	2.6364	-1.29008	-
0.141493	1.75964	-0.104745	Vasn;CORO7;DNAJA3;NMRAL1;Hmox2
0.14149	1.69747	-0.0359118	-
0.141426	6.59946	-2.63297	RNF38
0.141403	1.66255	-0.76227	KCNA1
0.141312	2.78143	-1.66161	CASP13
0.141042	1.58162	-0.103349	-
0.140782	1.50205	-0.569879	SERPINE3;INTS6;Ints6
0.140478	2.10795	-1.01166	TMEM181;DYNLT1;Sytl3
0.140346	3.00336	-1.77963	Paip1;-
0.140334	4.49028	-0.996379	-
0.140194	2.54372	-1.3736	-;-
0.139945	1.96898	-0.654017	CNTN4
0.139843	1.68826	-0.285557	Mitf;MITF
0.139837	1.98905	-0.121867	KCTD8
0.139717	2.16568	-0.909322	-;Litaf
0.139636	2.05484	-0.460097	COL4A3BP
0.139468	1.78018	-0.513076	ARHGAP18;BANF1
0.139338	1.82031	-0.154955	-
0.139329	6.22305	-2.65005	RNF38
0.139298	1.76709	-0.110533	Mitf;MITF
0.139184	2.19179	-0.613124	RINT1;EFCAB10;ATXN7L1
0.139049	1.66493	-0.487622	Gabrg3
0.138958	1.895	-0.773182	ARHGAP18;BANF1
0.138956	1.84882	-0.413677	CNTN4;CNTN4
0.138694	1.48827	-0.245363	-
0.138677	1.47694	-0.268706	-
0.138594	1.43991	-0.00198414	ERG
0.138359	1.41631	-0.483457	CYP2D14;TCF20
0.138344	1.46037	-0.176561	-
0.138196	1.37668	-0.101195	GSK3B
0.138034	1.51531	-0.511097	-;PUS7;RINT1
0.138023	1.9763	-0.590963	CNTN4
0.137963	1.55602	-0.412071	-;Vps29;RAD9B;PPTC7
0.137714	1.65518	-0.107373	HBE2;HBE1;-;HBE2
0.1377	1.27601	-0.472983	C19orf35;OAZ1;DOT1L
0.137419	1.80076	-0.815497	ARHGAP18
0.137192	1.41032	-0.0148215	MYPN;ATOH7;PBLD;UCHL3;HNRNPH3
0.137153	1.95142	-0.63695	CNTN4
0.137082	2.11889	-0.601095	SUCLA2
0.13708	2.0984	-0.606184	-
0.137053	1.38954	-0.017929	FMN1;GREM1
0.136779	3.43587	-1.87122	TACC3;TMEM129;SLBP
0.136222	1.28848	-0.384631	-
0.136019	2.14291	-0.369727	-
0.135817	1.40605	-0.210805	-
0.135789	1.41531	-0.209013	RPL10L
0.135788	2.30028	-0.902126	-
0.135772	1.43213	-0.0423027	-
0.135609	2.25654	-0.937559	PPP1R1A;PDE1B;-
0.135488	2.73382	-0.020588	GSK3B;-;GPR156
0.135471	1.92533	-0.489115	Pou3f3;-
0.135442	1.59918	-0.369699	-
0.135436	1.54889	-0.212355	-;Vps29;RAD9B;PPTC7
0.135337	2.80585	-0.693822	JAK1;Sap30
0.135288	1.76397	-0.200682	ERCC3;cyp27c1
0.135127	1.56299	-0.118026	SLF1
0.135084	1.4632	-0.191512	CNTN4;Cntn4
0.135036	1.4151	-0.495981	RAET1E
0.135028	2.22635	-1.22277	-
0.135004	1.55559	-0.504764	SERPINE3;INTS6;Ints6
0.134978	1.57389	-0.00277481	CCDC88C;-
0.13493	1.98555	-0.665501	-
0.134922	1.45557	-0.107731	Unc13c
0.13491	1.90058	-0.558955	-
0.134439	1.50059	-0.0994527	Nrg1
0.134423	2.45296	-1.28495	-;-
0.134369	2.20016	-0.609639	PUS7;RINT1;EFCAB10;ATXN7L1
0.134369	2.23598	-1.14341	PPP1R1A;PDE1B;-
0.134177	1.68431	-0.0255644	FGF9;FGF9
0.134084	1.5649	-0.502103	NFAM1
0.134007	1.62418	-0.677372	LAMA2;ARHGAP18
0.133977	1.51709	-0.204873	ROR1;UBE2U
0.133945	1.46186	-0.11277	-
0.133903	1.82542	-0.693153	-
0.133819	5.48031	-2.56683	RNF38
0.133624	1.88489	-0.234996	MTTP;TRMT10A;C4orf17
0.133569	1.83927	-0.28587	KCTD8
0.133415	3.40987	-1.91812	Paip1;-
0.133361	3.61756	-0.799333	-
0.133287	3.90392	-0.855402	ZNF831
0.13323	1.57471	-0.0920381	-
0.133122	2.43455	-0.425644	JAK1;Sap30
0.13302	1.50216	-0.319105	-
0.132932	1.89123	-0.518349	TMEM181;DYNLT1;Sytl3
0.132915	1.8694	-0.607318	KIAA1551
0.132792	2.59452	-1.24025	-;AP1G2;THTPA;ZFHX2
0.132754	1.71839	-0.362435	Pou3f3;-
0.132696	5.51252	-2.57539	RNF38;GNE
0.132665	1.72693	-0.24644	-
0.132651	2.45015	-1.29124	-
0.132591	1.9314	-0.622695	CNTN4
0.132415	5.51245	-2.57433	RNF38;GNE
0.132384	1.93912	-0.703834	-
0.132347	1.83602	-0.763496	ARHGAP18
0.132309	1.70076	-0.319972	ESD;HTR2A
0.132285	2.0037	-1.29095	-
0.132256	1.62525	-0.191769	-
0.132244	1.37157	-0.0600814	NFAM1
0.13222	2.03983	-0.58089	-
0.13219	1.50711	-0.470247	Fry
0.132182	2.1729	-0.487732	MGA;MAPKBP1
0.131972	2.5431	-1.20629	-;AP1G2;THTPA;ZFHX2;NGDN
0.131858	2.2676	-0.814179	-
0.131781	1.42619	-0.0464318	CNTN4;Cntn4
0.131767	1.59973	-0.356975	-
0.131747	2.09467	-0.578096	COL4A3BP
0.131718	1.57851	-0.501932	-;Vps29;RAD9B;PPTC7
0.131651	1.65322	-0.475432	-
0.131594	3.15325	-1.8658	SLBP
0.131562	1.46046	-0.333012	-
0.131503	1.49454	-0.366702	TCF20
0.131485	1.45049	-0.185513	-;GATA2;DNAJB8;EEFSEC;EEFSEC;EEFSEC
0.131453	6.11123	-2.60722	RNF38
0.13129	1.6206	-0.142391	UBQLN1
0.131268	3.54344	-0.412743	-
0.131198	2.20535	-1.13175	MKRN1
0.131137	1.28627	-0.130522	-
0.13097	2.35552	-1.24144	-;CSF3;PSMD3;LRRC3C
0.130922	1.46103	-0.167138	-
0.130885	1.44418	-1.85982	DOT1L;PLEKHJ1;SF3A2;AMH;AMH;JSRP1;AP3D1;IZUMO4;MKNK2
0.130828	1.78089	-0.584025	Nrg1
0.130744	1.56475	-0.77717	MITF
0.13073	1.31962	-0.220959	Unc13c
0.130628	1.48316	-0.425662	NFAM1
0.130489	2.63131	-1.36521	-;AP1G2;THTPA
0.130452	2.8858	-1.74846	SAFB;SAFB2;-
0.130143	1.58197	-0.365556	-
0.130136	1.42494	-0.78497	-
0.129998	1.95735	-0.817325	-
0.129954	7.27462	-1.28741	-;-;CCNB1
0.129941	1.40424	-0.0151685	-
0.129923	2.132	-1.11221	-
0.129822	2.35551	-1.24803	-;CSF3;PSMD3;LRRC3C;ORMDL3
0.129673	1.86312	-0.64098	-
0.129538	1.78713	-0.357004	MGA;MAPKBP1
0.129538	1.78713	-0.357004	MGA;MAPKBP1
0.129326	1.58612	-0.095085	KIF27;UBQLN1
0.129281	1.90717	-0.131166	CCR5;Ccr2
0.129034	1.71652	-0.432852	Mitf;MITF
0.12885	1.40656	-0.28696	NFAM1
0.128774	2.09915	-0.802981	RPS3A;MAP3K2
0.128771	1.97085	-0.366077	-;SEMA4G
0.128621	1.58625	-0.660316	NFAM1
0.128371	1.61999	-0.0154354	CEP112
0.128215	1.8721	-0.867715	-
0.128192	3.30149	-1.13772	SH3GL3;ADAMTSL3;PGLS
0.128137	6.03879	-2.62957	RNF38
0.128072	1.60548	-0.198755	GSTA2;GSTA1
0.127883	1.28973	-0.23314	-
0.127861	1.7423	-0.448635	CNTN4
0.127845	3.46811	-2.15285	-;MICALL1;C22orf23;POLR2F;SOX10
0.12776	3.56107	-2.3232	GGA1;SH3BP1;LGALS1;NOL12;Triobp;TRIOBP
0.127733	1.36494	-0.226939	-
0.127634	5.50519	-2.00625	45355
0.127583	1.70415	-0.607393	-
0.127526	3.18382	-2.04144	SH3BP1;LGALS1;NOL12;Triobp;TRIOBP
0.127303	1.67632	-0.102717	-
0.127204	1.46246	-0.4761	-;GATA2;DNAJB8;EEFSEC;EEFSEC;EEFSEC
0.127099	1.41999	-0.217888	Unc13c
0.127063	2.42485	-1.10226	-;AP1G2;THTPA;ZFHX2;NGDN
0.127016	3.33396	-2.14493	-;MICALL1;C22orf23;POLR2F;SOX10
0.126995	2.27328	-1.19182	MKRN1
0.126985	1.6693	-0.474229	-
0.126783	1.99822	-0.502305	COL4A3BP
0.126593	1.8803	-0.409692	-
0.126449	1.98858	-1.03173	PPP1R1A;PDE1B;-
0.1264	1.60256	-0.0815781	HBE2;HBE1;-;HBE2;-
0.12637	1.76795	-0.446198	CNTN4
0.126251	1.80389	-0.445224	-
0.126114	1.56772	-0.292176	-
0.126043	1.78387	-0.699582	LRCH1;ESD;HTR2A
0.125992	1.71963	-0.235768	UBE2U
0.125982	1.5958	-0.26842	Pou3f3;-
0.125942	2.08164	-0.883786	UTP23;-
0.125801	1.46074	-0.184714	-
0.125792	1.30857	-0.201497	AGTPBP1
0.125594	2.8567	-1.73402	SAFB;SAFB2;-
0.125476	3.32258	-1.77532	-
0.125445	1.91963	-0.614979	PPP1R1A;PDE1B;-;GTSF1
0.125435	3.2293	-2.14058	MICALL1;C22orf23;POLR2F;SOX10
0.125202	2.8841	-0.539709	-
0.125202	2.8841	-0.539709	MAGEB3
0.125202	2.8841	-0.539709	MAGEB3
0.125192	1.67917	-0.565874	-
0.125153	1.34025	-0.183639	-
0.125132	1.6917	-0.218309	TMEM181;DYNLT1;Sytl3
0.125047	4.76203	-2.41865	RNF38;GNE
0.12501	1.89642	-0.414035	MTTP;TRMT10A;C4orf17
0.125007	2.00323	-0.65055	PPP1R1A;PDE1B;-;GTSF1
0.124899	2.10478	-0.638437	CEP162
0.124825	1.34461	-0.00976023	E2F8;CSRP3;ZDHHC13
0.12479	2.34261	-1.16257	RNF182;-
0.124788	1.71563	-0.129902	GNAI1
0.124769	1.99784	-0.774406	-
0.124756	2.92167	-1.7365	CASP13
0.124737	3.11927	-1.80206	-
0.124731	1.69382	-0.0264781	-
0.124671	1.62211	-0.564914	-
0.124567	1.54379	-0.652922	-
0.124535	1.2973	-0.355444	RTKN2
0.124531	1.58249	-0.0944882	KIF27;UBQLN1
0.124498	2.0701	-1.08422	KMT2E
0.124273	1.94743	-1.22129	-
0.124173	2.1574	-1.14137	AP1G2;THTPA;ZFHX2;NGDN
0.12411	2.04674	-0.7921	-
0.124015	1.79463	-0.235537	CEP162
0.123952	1.59284	-0.313128	CDKAL1
0.123925	1.82949	-0.580805	-
0.123915	1.53735	-0.128755	-
0.123838	1.81534	-0.374866	ERCC3;cyp27c1
0.123583	3.10733	-1.84106	TACC3;TMEM129;SLBP
0.123531	2.56512	-0.558802	-;COX16;ADAM20
0.123503	1.54005	-0.0304834	-
0.123484	2.13032	-0.916278	-;SEMA4G;MRPL43;TWNK;-;PDZD7
0.123322	1.58518	-0.909483	MITF
0.123272	1.72779	-0.21743	UBE2U
0.123243	1.58882	-0.430702	PRNP;-
0.123241	1.84303	-0.370272	-
0.123229	1.29323	-0.305568	ST8SIA2
0.123187	3.89863	-2.15303	GLRA3
0.122796	1.75288	-0.520377	NDUFB4;HGD
0.122792	1.28384	-0.025796	-
0.122627	1.91592	-0.09202	SLC9A8;SLC9A8;SLC9A8
0.122512	2.19279	-1.08874	-
0.122356	1.67144	-0.236	NAALAD2
0.122297	1.74995	-0.765214	LRCH1;ESD;HTR2A
0.122179	1.61903	-0.564287	-
0.12188	2.20209	-1.02723	-;CSF3;PSMD3;LRRC3C;ORMDL3;GSDMB
0.121825	1.49411	-0.127316	ORC4;ACVR2A
0.121724	1.92012	-0.0757793	SLC16A2
0.121724	1.92012	-0.0757793	SLC16A2
0.121724	1.92012	-0.0757793	SLC16A2;RLIM
0.121724	1.92012	-0.0757793	SLC16A2;RLIM
0.121724	1.92012	-0.0757793	SLC16A2;RLIM
0.121724	1.92012	-0.0757793	SLC16A2;RLIM
0.121724	1.92012	-0.0757793	SLC16A2;RLIM;Rbbp4
0.121724	1.92012	-0.0757793	SLC16A2;RLIM;Rbbp4
0.121721	1.64738	-0.999757	-
0.12169	2.15662	-0.811913	-;CSF3;PSMD3;LRRC3C;ORMDL3;GSDMB
0.121622	1.82126	-0.422699	NDUFB4;HGD
0.121609	1.51474	-0.743529	MITF
0.121592	1.813	-0.652685	-
0.121561	1.49607	-0.164361	CDKAL1
0.121525	1.49943	-0.0980022	CDKAL1
0.121523	1.74536	-0.22075	UBE2U
0.121507	1.38346	-0.29529	-;PUS7;RINT1
0.121271	2.24744	-0.908293	SCAPER
0.121244	1.47151	-0.0777594	CDKAL1
0.121223	2.09748	-0.929243	Kmt2c;CCT8L2
0.121164	1.96731	-0.672842	Kmt2c;CCT8L2
0.120902	1.62001	-0.127305	KIAA1551
0.120715	2.11353	-0.77848	TNFAIP3
0.120686	2.04833	-0.692227	PSMD3;LRRC3C;ORMDL3;GSDMB;SCAMP2
0.120549	2.12552	-0.622276	PUS7;RINT1;EFCAB10;ATXN7L1
0.12049	1.77277	-0.0602334	COL4A3BP
0.120456	1.56797	-0.93056	-
0.12037	1.50373	-0.387249	UNC13C
0.120357	1.80491	-0.555321	-
0.12033	1.35953	-0.646305	-
0.120299	4.4605	-2.49125	RNF38
0.120276	1.39765	-0.18267	Hoxc5;Hoxc8;Hoxc9;HOXC10;HOXC11;HOXC12;HOXC13
0.120272	1.84229	-0.666717	-
0.120244	2.745	-0.189433	Nfib
0.120241	1.93385	-0.67098	MAP3K2;ERCC3;cyp27c1
0.120136	1.89518	-0.593373	ERCC3;cyp27c1
0.12009	1.47568	-0.00276409	-
0.119962	1.56172	-0.491988	-
0.119928	2.91115	-2.02014	MICALL1;C22orf23;POLR2F;SOX10
0.119905	1.43912	-0.391524	DNAJB8;EEFSEC;EEFSEC;EEFSEC
0.119823	1.73339	-0.218553	CEP162
0.119772	1.49332	-0.131065	ST8SIA2
0.119757	1.49781	-0.48376	TCF20
0.119687	2.17945	-0.805868	-
0.11968	1.32676	-0.30853	-
0.119661	1.86582	-0.0405679	CASP13
0.119658	2.05256	-1.0512	THRA;-;CSF3;PSMD3
0.119633	1.50022	-0.162948	-
0.119622	1.49332	-0.169688	Gabrg3
0.119607	1.79079	-0.182092	-
0.119518	1.88207	-1.0048	AGPAT5
0.119464	1.37658	-0.112505	GRK5
0.119452	1.93478	-0.682953	ERCC3;cyp27c1
0.119418	1.45336	-0.00562588	CDKAL1
0.119402	1.36809	-0.35597	ST8SIA2
0.119308	2.84571	-2.05229	-;MICALL1;C22orf23;POLR2F
0.119236	1.81062	-0.206494	COL4A3BP
0.119182	1.77655	-0.182792	-
0.119158	1.61557	-0.273328	-
0.119097	1.83131	-0.647505	-
0.119076	1.70338	-0.874611	AGPAT5
0.119059	1.29905	-0.297709	RTKN2
0.118964	1.40316	-0.0299138	GRK5
0.118887	1.78708	-0.224305	-
0.11879	3.7095	-2.08546	GLRA3
0.118667	1.40317	-0.33179	-
0.118658	1.54655	-0.755673	-
0.11844	1.72322	-0.0722162	COL4A3BP;POLK
0.118402	2.77018	-1.82795	MICALL1;C22orf23;POLR2F;SOX10
0.118346	1.77235	-0.642687	TCF20
0.118317	1.38831	-0.362729	RTKN2
0.118285	1.37138	-0.0352352	-
0.118269	2.00674	-0.794215	-
0.118151	1.58984	-0.960045	-
0.118141	2.18284	-1.03189	-
0.118017	2.42477	-0.3982	-
0.117959	1.34247	-0.443748	USH2A
0.117876	1.5919	-0.547169	-
0.117859	2.82755	-0.77716	COX16;ADAM20;ADAM20
0.117826	1.82338	-0.197432	COL4A3BP
0.11776	1.94921	-0.709582	-
0.117736	1.41683	-0.0787497	PRNP;-;PRND
0.117733	1.36411	0.00621652	-
0.117619	1.51224	-0.339215	PRNP;-;PRND
0.117606	1.6212	-0.136906	-
0.117544	5.603	-1.56583	-;-;CCNB1
0.117487	1.54942	-0.148573	-
0.117455	1.69148	-0.0698409	-
0.11743	1.94479	-0.453474	PUS7;RINT1;EFCAB10;ATXN7L1
0.117426	1.70992	-0.160466	UBE2U
0.117414	2.31516	-1.36016	SH3BP1;LGALS1;NOL12;Triobp;TRIOBP
0.117345	1.51449	-0.408731	-
0.117288	1.76529	-1.09014	THRA;-;CSF3;PSMD3
0.117273	1.607	-0.54718	-
0.117229	1.51341	-0.33711	P4HB;PSMG3;ARHGDIA;ALYREF;Anapc11;NPB;PCYT2;Mafg;PYCR1;MYADML2
0.117172	5.93651	-1.13783	-
0.117172	5.93651	-1.13783	-
0.117172	5.93651	-1.13783	-
0.117172	5.93651	-1.13783	-
0.117172	5.93651	-1.13783	-;Nhsl2
0.117172	5.93651	-1.13783	-;Nhsl2
0.117172	5.93651	-1.13783	-;Nhsl2
0.117172	5.93651	-1.13783	-;Nhsl2
0.117172	5.93651	-1.13783	-;Nhsl2
0.117172	5.93651	-1.13783	-;Nhsl2
0.11714	1.43788	-0.0307955	-
0.11711	1.90163	-0.94397	KIF13B;-
0.116972	3.91389	-2.21182	RNF38;GNE;CLTA
0.116907	1.44122	-0.168889	C8orf34
0.116906	1.87866	-0.679266	-
0.116786	1.72018	-0.172256	SLC9A8;SLC9A8;SLC9A8;SPATA2
0.11674	1.58324	-0.318035	-
0.116684	1.95784	-0.807451	-
0.116639	2.26609	-0.612444	RXFP2;RXFP2
0.116528	1.84747	-0.707109	TCF20
0.116503	1.427	-0.188888	DSTYK;Tmcc2;Tmcc2;Tmcc2
0.116443	1.52351	-0.240314	Gabrg3
0.116352	1.96469	-0.701236	UTP23;-
0.116231	2.71464	-1.83334	MICALL1;C22orf23;POLR2F;SOX10
0.116221	3.2376	-2.29433	GGA1;GGA1;SH3BP1;LGALS1;NOL12;Triobp;TRIOBP
0.116191	1.54054	-0.206896	Gabrg3
0.116087	1.43433	-0.402316	FMN1;GREM1
0.116026	2.61659	-0.777237	COX16;ADAM20;ADAM20;ADAM21
0.115958	1.30878	-0.113258	CSRP3;ZDHHC13
0.115955	1.56616	-0.299782	CDKAL1
0.115939	1.61679	-0.100056	CORO7;Vasn;CORO7;DNAJA3;NMRAL1
0.115903	1.28153	-0.119685	EEF1E1;BLOC1S5
0.115854	2.0144	-1.01879	ZFHX2;NGDN;MYH7
0.115845	2.10141	-1.18681	PEX26;Tuba8;-;LGALS2
0.115841	1.78033	-0.230865	KIAA1551;-
0.115722	1.29238	-0.100443	E2F8;CSRP3;ZDHHC13
0.115715	1.4623	-0.286627	Unc13c
0.115692	2.14393	-0.945687	-
0.115616	1.40301	-0.242955	-
0.115454	2.18634	-1.11217	MKRN1
0.115413	1.62441	-0.422755	-
0.115351	1.30297	-0.190005	EEF1E1;BLOC1S5;TXNDC5
0.115327	1.80843	-0.344143	KIAA1551;-
0.115165	1.72888	-0.251	NRP1
0.115141	1.37907	-0.253815	-
0.115086	1.55847	-0.439063	FMNL2
0.115041	1.53848	-0.599335	-
0.115007	1.81977	-0.643751	PCED1A
0.115003	2.9807	-1.71475	CASP13;-
0.114994	2.07157	-0.687305	-
0.11496	3.83424	-2.3824	RNF38
0.114958	1.66451	-0.111513	KCTD8
0.114952	1.91561	-0.570963	Kmt2c;CCT8L2
0.114913	1.96565	-0.606756	PSMD3;LRRC3C;ORMDL3;GSDMB;SCAMP2;ZPBP2
0.114725	1.40738	-0.0597646	P4HB;PSMG3;ARHGDIA;ALYREF;Anapc11;NPB;PCYT2;Mafg;PYCR1;MYADML2;-
0.114666	1.8785	-0.76038	PCED1A
0.114564	1.8694	-0.681602	-
0.114526	1.53125	-0.278173	ST8SIA2
0.114439	3.05098	-1.48884	-
0.114288	1.33177	-0.12543	FMNL2
0.114287	1.49486	-0.327026	C8orf34
0.114265	2.54969	-0.318501	Nfib
0.114148	1.64745	-0.485195	KIAA1551
0.114123	2.86049	-1.75796	SAFB;SAFB2;-
0.114116	1.56543	-0.229964	GSTA2;GSTA1
0.113972	1.49409	-0.00710186	CMTR1;CCDC167
0.113941	1.48047	-0.078224	-
0.113876	3.04016	-1.46835	ZCCHC4;ANAPC4
0.113721	1.56822	-0.0642407	-
0.11353	1.47174	-0.34182	-
0.1135	2.05066	-1.40779	UNC13C
0.113427	1.43767	-0.0536341	FAM169A
0.113344	2.38905	-1.30532	KMT2E;SRPK2;Srpk2
0.11329	1.86463	-0.390767	-
0.113285	3.50006	-2.2099	RNF38
0.113243	1.74591	-0.441394	-
0.11318	1.32789	-0.487583	CPO
0.113108	1.51472	-0.126859	-
0.11301	1.78138	-0.129286	NRP1
0.113009	2.64226	-2.01743	ANKRD54;-;MICALL1;C22orf23;POLR2F
0.11294	2.77277	-1.83024	TACC3;TMEM129;SLBP
0.112921	1.80068	-0.357877	UBE2U
0.112888	1.30905	-0.272776	RAET1E
0.112857	1.52087	-0.0490439	ZMYND11;PRNP;-
0.112845	1.82825	-0.695039	LTF;CCRL2;CCR5;Ccr2
0.112781	1.82127	-0.817501	PPP1R1A;PDE1B;-
0.112718	1.42046	-0.00330566	PRNP;-;PRND
0.112658	2.75429	-1.6315	-
0.11263	1.83338	-0.90517	AGPAT5;XKR5
0.112618	1.75566	-0.15017	SLC9A8;SLC9A8;SLC9A8;SPATA2
0.112579	1.50634	-0.372051	FMNL2
0.112556	1.66727	-0.827368	-
0.112472	1.68026	-0.0788594	NRP1
0.112467	1.8858	-0.523474	CCT8L2
0.112462	1.39471	-0.352341	ST8SIA2
0.11246	1.8474	-0.167243	SLC9A8;SLC9A8;SLC9A8
0.112396	2.08791	-0.879844	-
0.11226	2.28661	-0.546055	-;HLA-DQB2
0.112237	1.31329	-0.426883	USH2A
0.112191	1.35806	-0.486227	-
0.112175	3.1881	-1.04417	KMT2E
0.112102	1.56666	-0.103831	-
0.112091	1.59627	-0.540677	-
0.112007	1.52413	-0.881577	NR1D1;THRA;-;CSF3;PSMD3
0.111996	1.67906	-0.26672	FGF9;FGF9
0.111987	1.68501	-0.371542	-
0.111855	1.53017	-0.311143	NAALAD2
0.111728	2.07981	-0.804239	-
0.111713	4.10221	-1.60443	45355
0.111706	1.60039	-1.02517	MITF
0.111651	1.82831	-0.49664	-
0.111626	1.72957	-0.52094	CNTN4
0.111605	2.02049	-0.996951	KMT2E;SRPK2;Srpk2
0.111502	1.78965	-0.920066	ZFHX2;NGDN;MYH7
0.111434	1.51513	-0.354202	Unc13c
0.111434	1.83315	-0.736675	-
0.111431	1.37175	-0.315976	TMEM178B
0.111395	1.65995	-0.0106654	-
0.111296	2.57667	-1.70176	MICALL1;C22orf23;POLR2F;SOX10
0.111155	2.2636	-0.928643	-
0.110954	1.88192	-0.474034	-
0.110692	3.29154	-2.02827	GLRA3
0.110685	1.92564	-0.337703	-
0.110672	1.71959	-0.257915	PDE1B;-;GTSF1
0.110665	1.53651	-0.0370969	FMNL2
0.110638	1.36212	-0.0729437	-
0.110474	1.37693	-0.0602117	DSTYK;Tmcc2;Tmcc2;Tmcc2;Nuak2
0.110373	1.61223	-0.3516	GSTA2;GSTA1
0.110325	1.66496	-0.659336	TCF20
0.110306	1.53725	-0.976225	MITF
0.110303	2.59231	-0.883539	-
0.110303	2.59231	-0.883539	-
0.110303	2.59231	-0.883539	-
0.110303	2.59231	-0.883539	-
0.110303	2.59231	-0.883539	-
0.110291	1.84859	-0.303604	SCYL1;MGA
0.110238	1.583	-0.13988	GSTA2;GSTA1
0.110233	1.46768	-0.364506	-
0.110167	1.77658	-0.287213	KIAA1551;-
0.11008	1.86217	-0.544293	KRR1
0.110009	3.68941	-2.31923	RNF38
0.109982	1.95315	-0.970453	SRPK2;Srpk2;ATP6V0E1
0.109914	1.82324	-0.498079	MTTP;TRMT10A;C4orf17
0.109818	4.18295	-1.27257	CCNB1;-
0.109818	4.18295	-1.27257	CCNB1;-
0.109779	2.82356	-1.41762	ZCCHC4;ANAPC4
0.109546	1.77702	-1.00784	AGPAT5
0.109443	2.02009	-0.76612	RPL14
0.109399	1.90973	-0.964411	SRPK2;Srpk2;ATP6V0E1
0.109392	1.66847	-0.284062	CORO7;Vasn;CORO7;DNAJA3
0.109372	3.15247	-1.6133	ZCCHC4;ANAPC4
0.109286	1.85936	-0.737665	LRRC3C;ORMDL3;GSDMB;SCAMP2;ZPBP2;IKZF3
0.109219	1.84757	-0.436674	-
0.1092	1.70548	-0.663159	-
0.109133	1.6315	-0.0093912	HECW2
0.109111	2.15176	-0.129603	-
0.109043	1.46152	-0.354882	ANAPC7;-;Vps29;RAD9B
0.109035	1.7084	-0.552865	-
0.108895	1.62568	-0.577847	-;Vps29;RAD9B;PPTC7
0.108818	1.62615	-0.0330672	-
0.108799	1.83044	-0.790162	SRPK2;Srpk2;ATP6V0E1
0.10877	2.90117	-1.4366	-
0.108769	1.78335	-0.253232	APH1B;RAB8B
0.108652	1.5758	-0.0378558	FMNL2
0.108605	1.5789	-0.534713	PRNP;-
0.108603	2.09666	-1.0517	MKRN1
0.108523	1.79502	-0.531413	-
0.108464	1.97448	-0.791255	UTP23;-
0.108451	1.75329	-0.155046	-
0.108431	1.75446	-0.18179	-
0.108429	1.49124	-0.00715237	PRNP
0.108395	1.4078	-0.57239	-
0.108305	1.42174	-0.0126443	-
0.108233	1.61441	-0.428911	KIF13B
0.10822	1.49554	-0.247084	MRPS9
0.10821	1.62628	-0.666124	-
0.108189	1.7391	-0.652931	CATHL2;CATHL4;CDC25A
0.108066	1.81117	-0.477022	-
0.10804	1.91306	-0.423635	TNFAIP3
0.108024	1.57888	-0.803871	LRCH1;ESD
0.108024	1.85282	-0.588181	-
0.108007	1.91639	-2.24523	ADCY10;TREML1;TREM2;TREML2;TREM1
0.107965	1.69595	-0.69542	ANAPC7;-;Vps29;RAD9B
0.10789	1.34944	-0.0981727	-
0.107869	5.95862	-1.13321	-
0.107727	1.557	-0.316128	-
0.107686	1.59349	-0.0459792	NDUFB4;HGD
0.107681	1.63452	-0.386006	PRNP;-
0.10767	1.39597	-0.0932717	WFDC1;ATP2C2
0.107599	1.62893	-0.0602565	-
0.107552	1.49795	-0.0663485	FMNL2
0.107427	1.61903	-0.794306	LRCH1;ESD
0.107404	1.92758	-0.650989	TMEM181;DYNLT1;Sytl3
0.107395	1.75886	-0.415898	-
0.107383	3.40581	-0.538963	-
0.107352	1.87369	-0.457539	ACSL6
0.107339	1.34579	-0.196339	FGL2;CCDC146;FAM185A;FAM185A
0.107277	1.91738	-0.621373	RPS3A;MAP3K2
0.107261	2.29173	-1.24391	KMT2E;SRPK2;Srpk2
0.107234	2.671	-1.56925	-
0.107213	2.99815	-2.18682	GGA1;GGA1;SH3BP1;LGALS1;NOL12;Triobp
0.10721	1.51722	-0.107855	PRNP
0.107146	1.73343	-0.1235	-
0.107134	1.66163	-0.339686	-
0.107132	1.80951	-0.44445	-
0.107063	1.30503	-0.710956	-
0.106965	1.498	-0.0361458	-
0.10679	2.12557	-0.0635809	-
0.10675	3.25565	-1.95017	GNE;CLTA
0.106722	2.0056	-0.752255	APH1B;RAB8B
0.106658	1.97219	-0.0144025	-;COX16
0.106656	6.49715	-1.54739	CCNB1;-
0.106656	6.49715	-1.54739	CCNB1;-
0.106656	6.49715	-1.54739	-;-
0.106598	1.78007	-2.27638	ADCY10;TREML1;TREM2;TREML2;TREM1
0.106538	1.68298	-0.298384	CEP112
0.106517	3.71019	-1.56914	45355
0.106368	1.58947	-0.800733	-
0.106347	1.35645	-0.312165	TMEM178B
0.106233	1.99116	-0.759117	-
0.106175	1.82601	-0.952035	LRCH1;ESD
0.106146	1.69684	-0.367676	-;Litaf
0.106077	2.31997	-1.41383	-
0.106025	1.95772	-1.11451	PEX26;Tuba8;-;LGALS2;GGA1
0.105983	1.46299	-0.259969	-
0.105852	1.77602	-1.09078	-
0.105816	1.66701	-0.568467	KIF13B
0.105772	1.61886	-0.626688	FMNL2
0.105731	1.53889	-0.701776	AGPAT5
0.105718	1.83262	-0.325936	IGF2;-
0.105704	2.04533	-0.466085	ZNF165;-;HMGN1
0.105704	2.04533	-0.466085	-;HMGN1
0.105704	2.04533	-0.466085	-;HMGN1
0.105704	2.04533	-0.466085	-;HMGN1
0.105618	1.50225	-0.282857	MRPS9
0.10553	2.19052	-2.13732	TREML1;TREM2;TREML2;TREM1
0.105496	1.66508	-0.470437	-
0.105494	1.419	-0.0350011	-
0.105482	2.19492	-1.21525	SUMF1;SETMAR
0.10545	1.54991	-0.735783	CATHL2;CATHL4;CDC25A
0.105443	1.79448	-0.225203	Garnl3
0.105386	1.85789	-0.542888	KRR1
0.105386	2.30117	-1.4029	PIK3R3;TSPAN1
0.105347	1.52164	-0.391893	-
0.105322	1.95318	-0.78043	-
0.105289	2.7767	-0.496915	-
0.105282	1.29307	-0.289234	USH2A
0.105267	1.75509	-0.123457	ORC4
0.105267	1.48101	-0.745673	MITF
0.105227	1.66077	-0.803231	LRCH1;ESD;HTR2A
0.105201	1.99538	-0.988155	MKRN1
0.10518	1.57633	-0.0852735	ASAP2;ITGB1BP1;CPSF3;IAH1;ADAM17
0.105157	1.52003	-0.439103	GALK2;Cops2
0.105115	1.35148	-0.0439149	DSTYK;Tmcc2;Tmcc2;Tmcc2;Nuak2
0.105029	1.7907	-0.519393	-;CALCR
0.105007	1.43508	-0.0672803	PRNP;-;PRND;RASSF2
0.104995	1.28454	-0.0480948	MAPT;-;CRHR1
0.104984	1.61547	-0.771803	-
0.104886	1.88447	-1.13722	KIF13B;-
0.10486	1.88364	-0.883288	-
0.104734	1.60416	-0.0299983	-
0.104664	11.8371	-2.12163	OAS2;OAS1;OAS1
0.10461	1.56553	-0.561718	FMNL2
0.1046	6.76286	-1.27304	CCNB1;-
0.1046	6.76286	-1.27304	CCNB1;-
0.1046	6.76286	-1.27304	CCNB1;-
0.104597	1.60098	-0.420322	-
0.104544	1.72562	-0.409364	Pou3f3;-
0.104529	1.62249	-0.783865	AGPAT5
0.104478	3.14286	-0.763731	-
0.104427	1.90417	-1.14944	KIF13B;-
0.104403	1.86368	-0.551531	-
0.104365	1.81146	-0.280037	IGF2;-
0.104347	1.54721	-0.153947	CEP112
0.104343	1.67069	-0.350486	CCRL2;CCR5;Ccr2
0.104211	1.54917	-0.416903	-
0.104125	1.59086	-0.582194	-
0.104079	1.62377	-0.843983	-
0.104054	1.60529	-0.551687	CATHL2;CATHL4;CDC25A
0.104016	1.75203	-0.108715	PEX26;Tuba8;-
0.103913	1.9192	-0.413633	ERP44;Stx17
0.103892	2.00371	-0.856224	-
0.103712	1.83056	-0.523744	PEX26;Tuba8;-;LGALS2
0.103673	1.86871	-0.869572	SH3BP1;LGALS1;NOL12;Triobp;TRIOBP
0.103663	1.82267	-0.519331	BRCA2;ZAR1L;Fry
0.103652	1.71136	-0.180685	RASSF5;EIF2D
0.103644	1.80017	-0.604535	CATHL4;CDC25A
0.103619	1.98639	-2.211	ADCY10;TREML1;TREM2;TREML2;TREM1
0.103608	1.3587	-0.0749363	-
0.103561	1.77417	-0.553351	CATHL4;CDC25A
0.103532	1.42058	-0.252533	Ppp1r27;P4HB;PSMG3;ARHGDIA;ALYREF;Anapc11;NPB;PCYT2;Mafg;PYCR1
0.103461	1.46983	-0.121156	KIF13B
0.103444	1.88962	-0.276421	TTLL5
0.103392	1.41674	-0.475544	-
0.103382	1.80465	-0.812473	COX16;ADAM20;ADAM20;ADAM21
0.103287	13.2023	-1.12621	-;-;CCNB1;-
0.103287	1.35986	-0.372083	-
0.103284	1.89389	-0.376252	PAK4;NCCRP1;SYCN;IFNL3
0.103197	1.6834	-0.502147	-
0.103083	1.43164	-0.307757	GREM1
0.102999	1.65519	-0.669493	RNF182;-
0.102992	1.54799	-0.309886	KIF13B
0.102897	1.59033	-0.264349	PRNP;-
0.102896	1.68963	-0.0596269	-
0.102869	3.01326	-1.47831	KMT2E;SRPK2
0.102867	3.48327	-0.251673	TMEM116;Adam1a;MAPKAPK5;ALDH2
0.102773	1.45866	-0.0242737	BEND4
0.102763	1.90516	-0.601776	-
0.102732	1.6263	-0.335589	GLIS2;CORO7;Vasn;CORO7;DNAJA3
0.102695	2.27296	-1.00488	APH1B;RAB8B
0.10241	1.55331	-0.0621028	GSTA2
0.102396	3.17509	-1.55568	-
0.102246	1.81943	-0.327449	TMEM45A
0.102223	1.79906	-0.429438	-
0.102171	2.49986	-0.717062	-
0.102162	2.96733	-1.86313	GLRA3
0.10216	3.42849	-1.39569	MARCH4;-
0.102151	1.28959	-0.868117	Zc3h13;LCP1
0.102138	2.15081	-1.07593	KMT2E;SRPK2;Srpk2
0.102088	1.31579	-0.0209609	CRHR1
0.102083	1.44412	-0.857032	-
0.102056	1.43999	-0.18373	FMNL2
0.101715	1.55555	-0.0734835	SLF1
0.101695	2.19312	-2.06538	TREML1;TREM2;TREML2;TREM1
0.101528	1.69411	-0.373385	RPL14
0.101518	2.05005	-1.50702	-
0.101502	1.32802	-0.129337	GRK5
0.101495	1.67389	-0.681149	-
0.101437	1.85161	-0.23328	TTLL5
0.101417	1.59723	-0.303721	-
0.101232	1.30747	-0.63457	KIF5C
0.101139	3.23349	-0.953559	KMT2E
0.101086	1.71996	-0.261443	GLIPR1;KRR1
0.101043	1.74564	-0.198841	PAK4;NCCRP1;SYCN;IFNL3;IFNL3
0.101034	1.41994	-0.575538	-
0.101004	2.0277	-0.773104	CEP162
0.100937	1.63273	-0.258604	APH1B;RAB8B
0.100933	1.69373	-0.254486	GLIPR1;KRR1
0.100932	1.44182	-0.129865	PRNP;PRND;RASSF2
0.100894	1.36477	-0.147825	BEND4
0.100705	1.85145	-0.548363	CAMK2D
0.100631	1.53659	-0.0784023	NDUFB4;HGD
0.1006	1.64817	-0.110594	PCGF6;PCGF6;USMG5;PDCD11
0.100533	1.65067	-0.0655107	-
0.100501	2.0888	-1.70519	ANKRD54;-;MICALL1;C22orf23
0.100482	1.58333	-0.413782	-
0.100473	1.64895	-0.779669	PHYHIPL
