# Supplementary material for: Genomic Insights into Tibetan Sheep Adaptation to Different Altitude Environments
Source: Int J Mol Sci. 2024 Nov 19;25(22):12394. doi: 10.3390/ijms252212394 (PMC11594602; doi:10.3390/ijms252212394)
Supplement: Supplementary file 1 [file ijms-25-12394-s001.zip › Table S8.xlsx]

## Sheet: Sheet1
Table S8. GO and KEGG enichment of Candidate genes for ultra-high altitude adaptation.
id	Term	ratio	p-value	geneID	ListHits
GO:1904263	positive regulation of TORC1 signaling	0.12	0.000582664	WAC/BAD/GPR137	3
GO:0008285	negative regulation of cell population proliferation	0.0268456	0.000831886	ARID2/FGF10/GLMN/CDC73/PHF14/ULK1/RAF1/ENPP7	8
GO:0010506	regulation of autophagy	0.0615385	0.000902032	SOGA3/WAC/BAD/GPR137	4
GO:0048286	lung alveolus development	0.103448	0.00090799	FGF10/MAN2A1/PHF14	3
GO:0046850	regulation of bone remodeling	0.25	0.00118137	BAD/GPR137	2
GO:0030177	positive regulation of Wnt signaling pathway	0.0833333	0.00171544	ATP6AP2/FGF10/CDC73	3
GO:0030324	lung development	0.0416667	0.0120625	FGF10/MMP14/ADAMTS2	3
GO:0045931	positive regulation of mitotic cell cycle	0.0606061	0.020003	FGF10/SHB	2
GO:0050769	positive regulation of neurogenesis	0.0606061	0.020003	MAN2A1/NAP1L1	2
GO:0042541	hemoglobin biosynthetic process	0.2	0.0325958	ALAS1	1
GO:0060430	lung saccule development	0.2	0.0325958	FGF10	1
GO:0060449	bud elongation involved in lung branching	0.2	0.0325958	FGF10	1
GO:0060916	mesenchymal cell proliferation involved in lung development	0.2	0.0325958	PHF14	1
GO:0060510	type II pneumocyte differentiation	0.166667	0.0389873	FGF10	1
GO:0072378	blood coagulation, fibrin clot formation	0.166667	0.0389873	F13A1	1
GO:0060428	lung epithelium development	0.142857	0.0453369	FGF10	1
GO:0009636	response to toxic substance	0.0384615	0.0463315	EPHX1/SCFD1	2
oas04370	VEGF signaling pathway	0.0508475	0.00689881	PPP3R1/BAD/RAF1	3
oas05208	Chemical carcinogenesis - reactive oxygen species	0.0218182	0.0094098	EPHX1/NDUFB8/UQCRH/NDUFA6/BAD/RAF1	6
oas00640	Propanoate metabolism	0.0588235	0.0211092	ECHDC1/SUCLG2	2
