# Supplementary material for: Genomic Insights into Tibetan Sheep Adaptation to Different Altitude Environments
Source: Int J Mol Sci. 2024 Nov 19;25(22):12394. doi: 10.3390/ijms252212394 (PMC11594602; doi:10.3390/ijms252212394)
Supplement: Supplementary file 1 [file ijms-25-12394-s001.zip › Table S9.xlsx]

## Sheet: Sheet1
Table S9. GO and KEGG enichment of Candidate genes for high altitude adaptation.
id	Term	ratio	p-value	geneID	ListHits
GO:0006264	mitochondrial DNA replication	0.222222	0.000247378	TWNK/DNAJA3	2
GO:0055072	iron ion homeostasis	0.0526316	0.00459782	HMOX2/SLC22A17	2
GO:1903071	positive regulation of ER-associated ubiquitin-dependent protein catabolic process	0.2	0.0132397	UBQLN1	1
GO:1902514	regulation of calcium ion transmembrane transport via high voltage-gated calcium channel	0.166667	0.0158669	CAMK2D	1
GO:0042167	heme catabolic process	0.142857	0.0184872	HMOX2	1
GO:0071456	cellular response to hypoxia	0.0246914	0.0197028	UBQLN1/VASN	2
GO:0003254	regulation of membrane depolarization	0.125	0.0211007	CAMK2D	1
GO:0005979	regulation of glycogen biosynthetic process	0.125	0.0211007	PPP1R3E	1
GO:0034968	histone lysine methylation	0.1	0.0263072	SETMAR	1
GO:0001666	response to hypoxia	0.0208333	0.0270383	HMOX2/CAMK2D	2
GO:0031063	regulation of histone deacetylation	0.0833333	0.0314866	KAT2B	1
GO:0045725	positive regulation of glycogen biosynthetic process	0.0833333	0.0314866	PPP1R3E	1
GO:0006473	protein acetylation	0.0769231	0.0340661	KAT2B	1
GO:0031396	regulation of protein ubiquitination	0.0714286	0.0366388	UBQLN1	1
GO:0045722	positive regulation of gluconeogenesis	0.0714286	0.0366388	KAT2B	1
GO:0007189	adenylate cyclase-activating G protein-coupled receptor signaling pathway	0.0175439	0.0370551	RXFP2/CALCR	2
GO:0032469	endoplasmic reticulum calcium ion homeostasis	0.0666667	0.0392049	CAMK2D	1
GO:0061484	hematopoietic stem cell homeostasis	0.0625	0.0417642	GLIS2	1
GO:0010880	regulation of release of sequestered calcium ion into cytosol by sarcoplasmic reticulum	0.0555556	0.0468629	CAMK2D	1
oas04020	Calcium signaling pathway	0.0116279	0.0336575	PHKA1/CAMK2D/PDE1B	3
oas04922	Glucagon signaling pathway	0.0183486	0.0363667	PHKA1/CAMK2D	2
